# Supplementary material for: Global Trends in Research of Lipid Metabolism in T lymphocytes From 1985 to 2022: A Bibliometric Analysis
Source: Front Immunol. 2022 May 26;13:884030. doi: 10.3389/fimmu.2022.884030 (PMC9204382; doi:10.3389/fimmu.2022.884030)
Supplement: Supplementary file 1 [file Table_1.xls]

## Sheet: savedrecs
Authors	Corresponding Author	Title	Keywords Plus	Publication Year	Publication Date	Source	Volume	Issue	Start Page	End Page	Times Cited, All Databases	DOI	Pubmed Id	Document Type
Han, ZY; Ma, K; Tao, HX; Liu, HL; Zhang, J; Sai, X; Li, YL; Chi, MX; Nian, Q; Song, LJ; Liu, C	Liu, C	A Deep Insight Into Regulatory T Cell Metabolism in Renal Disease: Facts and Perspectives	CISPLATIN-INDUCED NEPHROTOXICITY; ACUTE KIDNEY INJURY; ARYL-HYDROCARBON RECEPTOR; FATTY-ACID SYNTHESIS; RH C GLYCOPROTEIN; UREA TRANSPORTER; IN-VIVO; INDOLEAMINE 2,3-DIOXYGENASE; DIABETIC-NEPHROPATHY; DENDRITIC CELLS	2022	FEB 17	FRONTIERS IN IMMUNOLOGY	13				0	10.3389/fimmu.2022.826732	35251009	Review
Nicoli, F; Cabral-Piccin, MP; Papagno, L; Gallerani, E; Fusaro, M; Folcher, V; Dubois, M; Clave, E; Vallet, H; Frere, JJ; Gostick, E; Llewellyn-Lacey, S; Price, DA; Toubert, A; Dupre, L; Boddaert, J; Caputo, A; Gavioli, R; Appay, V	Nicoli, F	Altered Basal Lipid Metabolism Underlies the Functional Impairment of Naive CD8(+) T Cells in Elderly Humans	EFFECTOR FUNCTION; MEMORY; ACTIVATION; EFFICACY; RECEPTOR; TRIACYLGLYCEROL; PATHWAYS	2022	FEB 1	JOURNAL OF IMMUNOLOGY	208	3	562	570	1	10.4049/jimmunol.2100194	35031578	Article
Chapman, NM; Chi, HB	Chi, HB	p Metabolic adaptation of lymphocytes in immunity and disease	CD8(+) T-CELLS; REGULATORY T; TRANSCRIPTION FACTOR; TUMOR MICROENVIRONMENT; EFFECTOR FUNCTION; MITOCHONDRIAL BIOGENESIS; CHRONIC INFECTION; CLONAL EXPANSION; GLUTAMINE UPTAKE; OXIDIZED LIPIDS	2022	JAN 11	IMMUNITY	55	1	14	30	1	10.1016/j.immuni.2021.12.012	35021054	Review
Prendeville, H; Lynch, L	Lynch, L	Diet, lipids, and antitumor immunity	FATTY-ACID SYNTHASE; BREAST-CANCER; CELL-SURVIVAL; T-CELLS; TUMOR MICROENVIRONMENT; GLUCOSE-METABOLISM; BARIATRIC SURGERY; GENE-EXPRESSION; OBESE-PATIENTS; OLIVE OIL	2022	MAR	CELLULAR & MOLECULAR IMMUNOLOGY	19	3	432	444	0	10.1038/s41423-021-00781-x	34983949	Review
Zhang, W; Xu, LY; Zhu, L; Liu, YF; Yang, SW; Zhao, MY	Zhao, MY	Lipid Droplets, the Central Hub Integrating Cell Metabolism and the Immune System	COLONY-STIMULATING FACTOR; ACID-BINDING PROTEIN; MYCOBACTERIUM-TUBERCULOSIS; DENDRITIC CELLS; FATTY-ACIDS; MAST-CELLS; CHOLESTEROL EFFLUX; CROSS-PRESENTATION; B-LYMPHOCYTES; PERILIPIN 5	2021	DEC 3	FRONTIERS IN PHYSIOLOGY	12				0	10.3389/fphys.2021.746749	34925055	Review
Murayama, MA; Chi, HH; Matsuoka, M; Ono, T; Iwakura, Y	Murayama, MA; Iwakura, Y	The CTRP3-AdipoR2 Axis Regulates the Development of Experimental Autoimmune Encephalomyelitis by Suppressing Th17 Cell Differentiation	C1Q/TNF-RELATED PROTEIN-3 CTRP-3; CHRONIC KIDNEY-DISEASE; ADIPOSE-TISSUE; ADIPONECTIN RECEPTORS; GLUCOSE; FAMILY; MICE; C1Q; PROLIFERATION; PROTECTS	2021	DEC 2	FRONTIERS IN IMMUNOLOGY	12				0	10.3389/fimmu.2021.607346	34925309	Article
Xu, YL; He, LJ; Fu, Q; Hu, JZ	Xu, YL; He, LJ	Metabolic Reprogramming in the Tumor Microenvironment With Immunocytes and Immune Checkpoints	CD8(+) T-CELLS; PYRUVATE-KINASE M2; BREAST-CANCER; GLUCOSE-METABOLISM; DENDRITIC CELLS; LUNG-CANCER; FATTY-ACID; GLUTAMINE-METABOLISM; SUPPRESSOR-CELLS; B7-H1 EXPRESSION	2021	NOV 11	FRONTIERS IN ONCOLOGY	11				0	10.3389/fonc.2021.759015	34858835	Review
Kanno, T; Nakajima, T; Kawashima, Y; Yokoyama, S; Asou, HK; Sasamoto, S; Hayashizaki, K; Kinjo, Y; Ohara, O; Nakayama, T; Endo, Y	Endo, Y	Acsbg1-dependent mitochondrial fitness is a metabolic checkpoint for tissue T-reg cell homeostasis	REGULATORY T; ADIPOSE-TISSUE; PPAR-GAMMA; TH2 CELLS; INNATE; IL-33; ACCUMULATION; CYTOKINE; DIFFERENTIATION; MACROPHAGES	2021	NOV 9	CELL REPORTS	37	6			0	10.1016/j.celrep.2021.109921	34758300	Article
Yu, WN; Lei, QY; Yang, L; Qin, GH; Liu, SS; Wang, D; Ping, Y; Zhang, Y	Zhang, Y	Contradictory roles of lipid metabolism in immune response within the tumor microenvironment	FATTY-ACID SYNTHASE; T-CELL SURVIVAL; DENDRITIC CELL; SUPPRESSOR-CELLS; MYELOID CELLS; CANCER-CELLS; CHOLESTEROL; ACTIVATION; INHIBITION; OXIDATION	2021	NOV 6	JOURNAL OF HEMATOLOGY & ONCOLOGY	14	1			0	10.1186/s13045-021-01200-4	34742349	Review
Matias, MI; Yong, CS; Foroushani, A; Goldsmith, C; Mongellaz, C; Sezgin, E; Levental, KR; Talebi, A; Perrault, J; Riviere, A; Dehairs, J; Delos, O; Bertand-Michel, J; Portais, JC; Wong, M; Marie, JC; Kelekar, A; Kinet, S; Zimmermann, VS; Levental, I; Yvan-Charvet, L; Swinnen, JV; Muljo, SA; Hernandez-Vargas, H; Tardito, S; Taylor, N; Dardalhon, V	Taylor, N; Dardalhon, V	Regulatory T cell differentiation is controlled by alpha KG-induced alterations in mitochondrial metabolism and lipid homeostasis	REDUCTIVE GLUTAMINE-METABOLISM; DIACYLGLYCEROL ACYLTRANSFERASE; SUCCINATE-DEHYDROGENASE; KETOGLUTARATE; ACTIVATION; GLUCOSE; FATE; INHIBITION; EXPRESSION; MTORC1	2021	NOV 2	CELL REPORTS	37	5			1	10.1016/j.celrep.2021.109911	34731632	Article
Stark, JM; Coquet, JM; Tibbitt, CA	Coquet, JM	The Role of PPAR-gamma in Allergic Disease	ACTIVATED-RECEPTOR-GAMMA; VISCERAL ADIPOSE-TISSUE; SMOOTH-MUSCLE-CELLS; REGULATORY T-CELLS; DENDRITIC CELLS; AIRWAY INFLAMMATION; MOUSE MODEL; REG CELLS; EXPRESSION; AGONIST	2021	NOV	CURRENT ALLERGY AND ASTHMA REPORTS	21	11			0	10.1007/s11882-021-01022-x	34697644	Review
Yu, Y; Gao, L; Wang, YP; Xu, B; Maswikiti, EP; Li, HY; Zheng, P; Tao, PX; Xiang, L; Gu, BH; Lucas, A; Chen, H	Chen, H	A Forgotten Corner in Cancer Immunotherapy: The Role of Lipids	FATTY-ACID OXIDATION; TUMOR-ASSOCIATED MACROPHAGES; LYSOPHOSPHATIDIC ACID; T-CELLS; LIPOPROTEIN-LIPASE; GENE-EXPRESSION; OVARIAN-CANCER; LUNG-CANCER; THERAPEUTIC TARGET; SUPPRESSOR-CELLS	2021	OCT 14	FRONTIERS IN ONCOLOGY	11				0	10.3389/fonc.2021.751086	34722305	Review
Gao, Z; Xu, XR; Li, Y; Sun, KH; Yang, MF; Zhang, QY; Wang, SQ; Lin, YY; Lou, LX; Wu, AM; Liu, WJ; Nie, B	Liu, WJ; Nie, B	Mechanistic Insight into PPAR gamma and Tregs in Atherosclerotic Immune Inflammation	REGULATORY T-CELLS; PROLIFERATOR-ACTIVATED RECEPTOR; ALTERNATIVE ACTIVATION; UNIQUE POPULATION; MACROPHAGES; PIOGLITAZONE; CD4(+); AGONISTS; DISEASE; CTLA-4	2021	SEP 29	FRONTIERS IN PHARMACOLOGY	12				0	10.3389/fphar.2021.750078	34658891	Review
Kobayashi, S; Wannakul, T; Sekino, K; Takahashi, Y; Kagawa, Y; Miyazaki, H; Umaru, BA; Yang, SH; Yamamoto, Y; Owada, Y	Kobayashi, S; Owada, Y	Fatty acid-binding protein 5 limits the generation of Foxp3(+) regulatory T cells through regulating plasmacytoid dendritic cell function in the tumor microenvironment	INDUCTION	2022	JAN 1	INTERNATIONAL JOURNAL OF CANCER	150	1	152	163	0	10.1002/ijc.33777	34449874	Article
Brenes, AJ; Vandereyken, M; James, OJ; Watt, H; Hukelmann, J; Spinelli, L; Dikovskaya, D; Lamond, AI; Swamy, M	Swamy, M	Tissue environment, not ontogeny, defines murine intestinal intraepithelial T lymphocytes	CELL METABOLISM; RECEPTOR; IMMUNE; CHOLESTEROL; MOLECULES; SURVIVAL; PEPTIDE	2021	SEP 2	ELIFE	10				1	10.7554/eLife.70055; 10.7554/eLife.70055.sa1; 10.7554/eLife.70055.sa2	34473623	Article
Cai, ZS; Deng, X; Zhao, L; Wang, XF; Yang, L; Yuan, GY	Yuan, GY	The relationship between Schistosoma and glycolipid metabolism	DENDRITIC CELLS; ADIPOSE-TISSUE; MACROPHAGE ACTIVATION; TH2 POLARIZATION; GENE-THERAPY; AUTOIMMUNE; MANSONI; OMEGA-1; INFLAMMATION; PATHOGENESIS	2021	OCT	MICROBIAL PATHOGENESIS	159				0	10.1016/j.micpath.2021.105120	34358648	Article
Ma, JJ; Tibbitt, CA; Georen, SK; Christian, M; Murrell, B; Cardell, LO; Bachert, C; Coquet, JM	Coquet, JM	Single-cell analysis pinpoints distinct populations of cytotoxic CD4(+) T cells and an IL-10(+)CD109(+) T(H)2 cell population in nasal polyps	TRANSCRIPTION FACTOR GATA-3; ACTIVATED RECEPTOR-GAMMA; PPAR-GAMMA; CHRONIC RHINOSINUSITIS; GUT MICROBIOTA; TH2 CELLS; RESPONSES; PROMOTES; INTERLEUKIN-5; ACCUMULATION	2021	AUG	SCIENCE IMMUNOLOGY	6	62			1	10.1126/sciimmunol.abg6356	34389612	Article
Neto, JCR; Calder, PC; Curi, R; Newsholme, P; Sethi, JK; Silveira, LS	Neto, JCR	The Immunometabolic Roles of Various Fatty Acids in Macrophages and Lymphocytes	T-CELL MEMORY; NF-KAPPA-B; METABOLIC-REGULATION; PERIPHERAL-BLOOD; GLUCOSE-METABOLISM; PPAR-GAMMA; INFLAMMATION; OBESE; ACTIVATION; EXPRESSION	2021	AUG	INTERNATIONAL JOURNAL OF MOLECULAR SCIENCES	22	16			1	10.3390/ijms22168460	34445165	Review
Cheng, TL; Zhang, J; Liu, DN; Lai, GR; Wen, XP	Wen, XP	Prognosis of Non-small-cell Lung Cancer Patients With Lipid Metabolism Pathway Alternations to Immunotherapy	MICROSATELLITE INSTABILITY; TUMOR MICROENVIRONMENT; PEMBROLIZUMAB; BLOCKADE; PD-L1; EXPRESSION; BIOLOGY; GENES	2021	JUL 14	FRONTIERS IN GENETICS	12				2	10.3389/fgene.2021.646362	34335679	Article
Zhang, SW; Gang, XK; Yang, S; Cui, MZ; Sun, L; Li, Z; Wang, GX	Li, Z; Wang, GX	The Alterations in and the Role of the Th17/Treg Balance in Metabolic Diseases	REGULATORY T-CELLS; CHAIN FATTY-ACIDS; ROR-GAMMA-T; ADIPOSE-TISSUE; INSULIN-RESISTANCE; HEPATIC STEATOSIS; TH17 RESPONSES; PPAR-GAMMA; TREG CELLS; OBESITY	2021	JUL 12	FRONTIERS IN IMMUNOLOGY	12				4	10.3389/fimmu.2021.678355	34322117	Review
Fu, GT; Guy, CS; Chapman, NM; Palacios, G; Wei, J; Zhou, PP; Long, LY; Wang, YD; Qian, CX; Dhungana, Y; Huang, HL; Kc, A; Shi, H; Rankin, S; Brown, SA; Johnson, A; Wakefield, R; Robinson, CG; Liu, XY; Sheyn, A; Yu, JY; Jackowski, S; Chi, HB	Chi, HB	Metabolic control of T-FH cells and humoral immunity by phosphatidylethanolamine	PHOSPHOCHOLINE CYTIDYLYLTRANSFERASE-ALPHA; MICE; DIFFERENTIATION; PROLIFERATION; LOCALIZATION; REGULATORS; CORRELATE; MTORC1; DEATH; BCL6	2021	JUL 29	NATURE	595	7869	724	+	9	10.1038/s41586-021-03692-z	34234346	Article
Kanno, T; Nakajima, T; Yokoyama, S; Asou, HK; Sasamoto, S; Kamii, Y; Hayashizaki, K; Ouchi, Y; Onodera, T; Takahashi, Y; Ikeda, K; Hasegawa, Y; Kinjo, Y; Ohara, O; Nakayama, T; Endo, Y	Endo, Y	SCD2-mediated monounsaturated fatty acid metabolism regulates cGAS-STING-dependent type I IFN responses in CD4(+) T cells	INTERFERONS; 25-HYDROXYCHOLESTEROL; KINASE; LIPIDS; ROLES	2021	JUN 29	COMMUNICATIONS BIOLOGY	4	1			2	10.1038/s42003-021-02310-y	34188173	Article
Xu, CX; Sun, SG; Johnson, T; Qi, R; Zhang, SY; Zhang, J; Yang, K	Yang, K	The glutathione peroxidase Gpx4 prevents lipid peroxidation and ferroptosis to sustain Treg cell activation and suppression of antitumor immunity	REGULATORY T-CELLS; OXIDATIVE STRESS; DIFFERENTIATION; ABLATION; DEATH; IRON; SENSITIVITY; METABOLISM; STABILITY	2021	JUN 15	CELL REPORTS	35	11			10	10.1016/j.celrep.2021.109235	34133924	Article
Cardoso, D; Perucha, E	Perucha, E	Cholesterol metabolism: a new molecular switch to control inflammation	LIVER-X-RECEPTOR; INNATE IMMUNE-RESPONSES; ROR-GAMMA-T; LIPID-METABOLISM; GENE-EXPRESSION; DENDRITIC CELLS; PROTEIN GERANYLGERANYLATION; MYCOBACTERIUM-TUBERCULOSIS; RHEUMATOID-ARTHRITIS; MEVALONATE PATHWAY	2021	JUN	CLINICAL SCIENCE	135	11	1389	1408	5	10.1042/CS20201394	34086048	Review
Gao, YL; Lu, JJ; Bao, XX; Yi, XM; Peng, C; Chen, WJ; Zhen, TM; Shi, Y; Xing, KC; Zhu, SB; Ding, YF	Ding, YF	Inhibition of phospholipases suppresses progression of psoriasis through modulation of inflammation	DENDRITIC CELLS; ANTIGENS; INCREASE	2021	JUN	EXPERIMENTAL BIOLOGY AND MEDICINE	246	11	1253	1262	1	10.1177/1535370221993424	33641447	Article
Raynor, JL; Chapman, NM; Chi, HB	Chi, HB	Metabolic Control of Memory T-Cell Generation and Stemness	FOLLICULAR HELPER; LIPID-METABOLISM; VIRAL-INFECTION; SELF-RENEWAL; TH17 CELLS; EFFECTOR; DIFFERENTIATION; PROMOTES; LYMPHOCYTE; SURVIVAL	2021	JUN	COLD SPRING HARBOR PERSPECTIVES IN BIOLOGY	13	6			1	10.1101/cshperspect.a037770	33820774	Article
Lee, J; Choi, YR; Kim, M; Park, JM; Kang, M; Oh, J; Lee, CJ; Park, S; Kang, SM; Manabe, I; Ann, SJ; Lee, SH	Lee, SH	Common and differential effects of docosahexaenoic acid and eicosapentaenoic acid on helper T-cell responses and associated pathways	POLYUNSATURATED FATTY-ACIDS; NECROSIS-FACTOR-ALPHA; RECEPTOR DEFICIENCY; LIPID MEDIATORS; CORONARY EVENTS; BASE-LINE; ATHEROSCLEROSIS; EXPRESSION; MACROPHAGES; METABOLISM	2021	MAY 31	BMB REPORTS	54	5	278	283	1	10.5483/BMBRep.2021.54.5.267	33972011	Article
Marques, RM; Gonzalez-Nunez, M; Walker, ME; Gomez, EA; Colas, RA; Montero-Melendez, T; Perretti, M; Dalli, J	Dalli, J	Loss of 15-lipoxygenase disrupts T-reg differentiation altering their pro-resolving functions	CELLS; INFLAMMATION; FOXP3; QUANTIFICATION; BIOSYNTHESIS; METABOLITES; RESOLUTION; LIPOXINS; SCIENCE; PATHWAY	2021	NOV	CELL DEATH AND DIFFERENTIATION	28	11	3140	3160	3	10.1038/s41418-021-00807-x	34040168	Article
Waddington, KE; Robinson, GA; Rubio-Cuesta, B; Chrifi-Alaoui, E; Andreone, S; Poon, KS; Ivanova, I; Martin-Gutierrez, L; Owen, DM; Jury, EC; Pineda-Torra, I	Jury, EC	LXR directly regulates glycosphingolipid synthesis and affects human CD4+T cell function	MEMBRANE-LIPID ORDER; LIVER-X-RECEPTORS; EFFECTOR T-CELLS; PLASMA-MEMBRANE; CYTOKINE PRODUCTION; CHOLESTEROL-METABOLISM; IMMUNOLOGICAL SYNAPSE; STEROL-METABOLISM; ACTIVATION; GENE	2021	MAY 25	PROCEEDINGS OF THE NATIONAL ACADEMY OF SCIENCES OF THE UNITED STATES OF AMERICA	118	21			4	10.1073/pnas.2017394118	34006637	Article
das Neves, MF; Batuca, JR; Alves, JD	das Neves, MF	The role of high-density lipoprotein in the regulation of the immune response: implications for atherosclerosis and autoimmunity	APOLIPOPROTEIN-A-I; RECEPTOR CLASS-B; CHOLESTEROL EFFLUX CAPACITY; T-CELLS; LIPID RAFTS; SPHINGOSINE 1-PHOSPHATE; HDL CHOLESTEROL; MOLECULAR-MECHANISMS; PARAOXONASE ACTIVITY; DENDRITIC CELLS	2021	OCT	IMMUNOLOGY	164	2	231	241	1	10.1111/imm.13348	33934336	Review
Zhou, J; Zhang, N; Zhang, W; Lu, CJ; Xu, F	Xu, F	The YAP/HIF-1 alpha/miR-182/EGR2 axis is implicated in asthma severity through the control of Th17 cell differentiation	AIRWAY SMOOTH-MUSCLE; HEPATOCELLULAR-CARCINOMA; PROLIFERATION; HIF-1-ALPHA; YAP; PATHOGENESIS; INFLAMMATION; EXPRESSION; RESISTANCE; MIGRATION	2021	MAY 12	CELL AND BIOSCIENCE	11	1			0	10.1186/s13578-021-00560-1	33980319	Article
Di Ianni, N; Musio, S; Pellegatta, S	Pellegatta, S	Altered Metabolism in Glioblastoma: Myeloid-Derived Suppressor Cell (MDSC) Fitness and Tumor-Infiltrating Lymphocyte (TIL) Dysfunction	FATTY-ACID CATABOLISM; T-CELLS; LIPID-METABOLISM; IMMUNE-RESPONSE; LACTIC-ACID; MICROENVIRONMENT; GROWTH; DIFFERENTIATION; GLYCOLYSIS; GLUCOSE	2021	MAY	INTERNATIONAL JOURNAL OF MOLECULAR SCIENCES	22	9			0	10.3390/ijms22094460	33923299	Review
Montfort, A; Bertrand, F; Rochotte, J; Gilhodes, J; Filleron, T; Milhes, J; Dufau, C; Imbert, C; Riond, J; Tosolini, M; Clarke, CJ; Dufour, F; Constantinescu, AA; De Franca, N; Garcia, V; Record, M; Cordelier, P; Brousset, P; Rochaix, P; Silvente-Poirot, S; Therville, N; Andrieu-Abadie, N; Levade, T; Hannun, YA; Benoist, H; Meyer, N; Micheau, O; Colacios, C; Segui, B	Segui, B	Neutral Sphingomyelinase 2 Heightens Anti-Melanoma Immune Responses and Anti-PD-1 Therapy Efficacy	TUMOR-NECROSIS-FACTOR; MELANOMA; METABOLISM; EXPRESSION; MUTATIONS; CELLS	2021	MAY	CANCER IMMUNOLOGY RESEARCH	9	5	568	582	7	10.1158/2326-6066.CIR-20-0342	33727246	Article
Mulholland, M; Jakobsson, G; Lei, Y; Sundius, L; Ljungcrantz, I; Rattik, S; Tietge, UJF; Engelbertsen, D	Mulholland, M; Engelbertsen, D	IL-2R beta gamma signalling in lymphocytes promotes systemic inflammation and reduces plasma cholesterol in atherosclerotic mice	REGULATORY T-CELLS; PHOSPHOLIPID-TRANSFER PROTEIN; SELECTIVE STIMULATION; NATURAL-KILLER; IN-VIVO; INTERLEUKIN-2; HOMEOSTASIS; ACTIVATION; IL-2; METABOLISM	2021	JUN	ATHEROSCLEROSIS	326		1	10	0	10.1016/j.atherosclerosis.2021.04.010	33945906	Article
Liu, X; Hartman, CL; Li, LY; Albert, CJ; Si, FS; Gao, AQ; Huang, L; Zhao, YJ; Lin, WL; Hsueh, EC; Shen, LZ; Shao, QX; Hoft, DF; Ford, DA; Peng, GY	Peng, GY	Reprogramming lipid metabolism prevents effector T cell senescence and enhances tumor immunotherapy		2021	MAR 31	SCIENCE TRANSLATIONAL MEDICINE	13	587			12	10.1126/scitranslmed.aaz6314	33790024	Article
Li, WJ; Zhao, Y; Gao, Y; Dong, LL; Wu, YF; Chen, ZH; Shen, HH	Shen, HH	Lipid metabolism in asthma: Immune regulation and potential therapeutic target	INNATE LYMPHOID-CELLS; AIRWAY INFLAMMATION; LEUKOTRIENE BIOSYNTHESIS; DOCOSAHEXAENOIC ACID; CHOLESTEROL EFFLUX; OBESE INDIVIDUALS; PROSTAGLANDIN E-2; LUNG MACROPHAGES; DENDRITIC CELLS; FATTY-ACIDS	2021	JUN	CELLULAR IMMUNOLOGY	364				1	10.1016/j.cellimm.2021.104341	33798909	Review
Rousseau, AS; Murdaca, J; Le Menn, G; Sibille, B; Wahli, W; Le Garf, S; Chinetti, G; Neels, JG; Mothe-Satney, I	Mothe-Satney, I	Invalidation of the Transcriptional Modulator of Lipid Metabolism PPAR beta/delta in T Cells Prevents Age-Related Alteration of Body Composition and Loss of Endurance Capacity	NF-KAPPA-B; REGULATORY T; EXERCISE; MUSCLE; MICE; ACCUMULATION; EXPRESSION; AMPK	2021	MAR 17	FRONTIERS IN PHYSIOLOGY	12				0	10.3389/fphys.2021.587753	33815130	Article
Chen, HD; Sun, YZ; Yang, ZY; Yin, SP; Li, Y; Tang, M; Zhu, JP; Zhang, F	Zhang, F	Metabolic heterogeneity and immunocompetence of infiltrating immune cells in the breast cancer microenvironment	TUMOR-ASSOCIATED MACROPHAGES; EPITHELIAL-MESENCHYMAL TRANSITION; LACTIC-ACID PRODUCTION; FATTY-ACID; LIPID-ACCUMULATION; LACTATE-DEHYDROGENASE; GLYCOLYTIC METABOLISM; ANTITUMOR IMMUNITY; REGULATORY T; ACTIVATION	2021	MAR	ONCOLOGY REPORTS	45	3	846	856	1	10.3892/or.2021.7946	33650671	Review
Goel, Y; Yadav, S; Pandey, SK; Temre, MK; Maurya, BN; Verma, A; Kumar, A; Singh, SM	Singh, SM	Tumor Decelerating and Chemo-Potentiating Action of Methyl Jasmonate on a T Cell Lymphoma In Vivo: Role of Altered Regulation of Metabolism, Cell Survival, Drug Resistance, and Intratumoral Blood Flow		2021	FEB 25	FRONTIERS IN ONCOLOGY	11				3	10.3389/fonc.2021.619351	33718176	Article
Lim, SA; Wei, J; Nguyen, TLM; Shi, H; Su, W; Palacios, G; Dhungana, Y; Chapman, NM; Long, LY; Saravia, J; Vogel, P; Chi, HB	Chi, HB	Lipid signalling enforces functional specialization of T-reg cells in tumours	REGULATORY T; DIFFERENTIATION; INFLAMMATION; MAINTENANCE; PROGRAMS; MICE	2021	MAR 11	NATURE	591	7849	306	+	30	10.1038/s41586-021-03235-6	33627871	Article
Lopes, N; McIntyre, C; Martin, S; Raverdeau, M; Sumaria, N; Kohlgruber, AC; Fiala, GJ; Agudelo, LZ; Dyck, L; Kane, H; Douglas, A; Cunningham, S; Prendeville, H; Loftus, R; Carmody, C; Pierre, P; Kellis, M; Brenner, M; Arguello, RJ; Silva-Santos, B; Pennington, DJ; Lynch, L	Pennington, DJ	Distinct metabolic programs established in the thymus control effector functions of gamma delta T cell subsets in tumor microenvironments	AEROBIC GLYCOLYSIS; LACTIC-ACID; EXPRESSION; DIFFERENTIATION; ACTIVATION; SIGNATURES; RECEPTOR; GENES; FATE	2021	FEB	NATURE IMMUNOLOGY	22	2	179	U136	12	10.1038/s41590-020-00848-3	33462452	Article
Cai, FY; Jin, SX; Chen, GJ	Chen, GJ	The Effect of Lipid Metabolism on CD4(+) T Cells	FATTY-ACID SYNTHESIS; REGULATORY T; B-CELLS; DIFFERENTIATION; ACTIVATION; SIGNALS; TH17; AUTOIMMUNITY; CONTRIBUTES; RAFTS	2021	JAN 6	MEDIATORS OF INFLAMMATION	2021				2	10.1155/2021/6634532	33505215	Article
Christofides, A; Konstantinidou, E; Jani, C; Boussiotis, VA	Boussiotis, VA	The role of peroxisome proliferator-activated receptors (PPAR) in immune responses	FATTY-ACID OXIDATION; REGULATE MACROPHAGE POLARIZATION; FOAM-CELL-FORMATION; RAT ADIPOSE-TISSUE; DELTA AGONIST; GENE-EXPRESSION; T-CELLS; MESSENGER-RNA; BETA/DELTA ACTIVATION; TRANSCRIPTION FACTOR	2021	JAN	METABOLISM-CLINICAL AND EXPERIMENTAL	114				38	10.1016/j.metabol.2020.154338	32791172	Article
Dallio, M; Sangineto, M; Romeo, M; Villani, R; Romano, AD; Loguercio, C; Serviddio, G; Federico, A	Sangineto, M	Immunity as Cornerstone of Non-Alcoholic Fatty Liver Disease: The Contribution of Oxidative Stress in the Disease Progression	REGULATORY T-CELLS; HEPATIC STELLATE CELLS; NF-KAPPA-B; ENDOPLASMIC-RETICULUM STRESS; NATURAL-KILLER-CELLS; HEPATOCELLULAR-CARCINOMA; INSULIN-RESISTANCE; DENDRITIC CELLS; MITOCHONDRIAL DYSFUNCTION; IN-VITRO	2021	JAN	INTERNATIONAL JOURNAL OF MOLECULAR SCIENCES	22	1			11	10.3390/ijms22010436	33406763	Review
Kim, D; Wu, YW; Li, QY; Oh, YK	Oh, YK	Nanoparticle-Mediated Lipid Metabolic Reprogramming of T Cells in Tumor Microenvironments for Immunometabolic Therapy	CANCER NANOMEDICINE; ACID; RECEPTOR; MACROPHAGES; ACTIVATION; DELIVERY; GENES; FOXP3; GAMMA	2021	JAN	NANO-MICRO LETTERS	13	1			1	10.1007/s40820-020-00555-6	34138236	Article
Wojcik, P; Gegotek, A; Zarkovic, N; Skrzydlewska, E	Skrzydlewska, E	Oxidative Stress and Lipid Mediators Modulate Immune Cell Functions in Autoimmune Diseases	SYSTEMIC-LUPUS-ERYTHEMATOSUS; HUMAN DENDRITIC CELLS; RHEUMATOID-ARTHRITIS; T-CELLS; INFLAMMATORY CYTOKINES; JOINT INFLAMMATION; ENDOTHELIAL-CELLS; SYNOVIAL-FLUID; CB2 RECEPTOR; IN-VITRO	2021	JAN	INTERNATIONAL JOURNAL OF MOLECULAR SCIENCES	22	2			3	10.3390/ijms22020723	33450863	Review
Zeng, JR; Tang, Z; Zhang, YZ; Tong, XL; Dou, JH; Gao, LH; Ding, S; Lu, JY	Ding, S; Lu, JY	Ozonated autohemotherapy elevates PPAR-gamma expression in CD4(+) T cells and serum HDL-C levels, a potential immunomodulatory mechanism for treatment of psoriasis	ADIPOCYTE DIFFERENTIATION; ADIPOSE-TISSUE; OZONE-THERAPY; ATHEROSCLEROSIS; INFLAMMATION; ADIPOKINES; CYTOKINES; INSIGHTS; OBESITY; EVENTS	2021		AMERICAN JOURNAL OF TRANSLATIONAL RESEARCH	13	1	349	U70	5		33527029	Article
Zhao, CZ; Lou, FY; Li, X; Ma, JH; Zhu, ZT; Li, H; Zhai, YF; Chen, H; Zhang, Q; Liu, Z; Xiao, SJ	Xiao, SJ	Correlation of CD3+/CD4+, and serum CK-18 fragment levels with glucose and lipid metabolism in elderly type 2 diabetes patients with nonalcoholic fatty liver disease	LYMPHOCYTE SUBSETS; CYTOKERATIN-18; MARKER	2021		AMERICAN JOURNAL OF TRANSLATIONAL RESEARCH	13	4	2546	2554	1		34017413	Article
Corrado, M; Edwards-Hicks, J; Villa, M; Flachsmann, LJ; Sanin, DE; Jacobs, M; Baixauli, F; Stanczak, M; Anderson, E; Azuma, M; Quintana, A; Curtis, JD; Clapes, T; Grzes, KM; Kabat, AM; Kyle, R; Patterson, AE; Geltink, RK; Amulic, B; Steward, CG; Strathdee, D; Trompouki, E; O'Sullivan, D; Pearce, EJ; Pearce, EL	Pearce, EL	Dynamic Cardiolipin Synthesis Is Required for CD8(+) T Cell Immunity	RESPIRATORY-CHAIN SUPERCOMPLEXES; CARDIAC TRANSPLANTATION; MITOCHONDRIAL FUSION; MEMORY; COMPLEX; OPA1; AUTOPHAGY; MEMBRANE; CAPACITY; RELEASE	2020	DEC 1	CELL METABOLISM	32	6			9	10.1016/j.cmet.2020.11.003	33264603	Article
Su, W; Chapman, NM; Wei, J; Zeng, H; Dhungana, Y; Shi, H; Saravia, J; Zhou, PP; Long, LY; Rankin, S; Anil, KC; Vogel, P; Chi, HB	Chi, HB	Protein Prenylation Drives Discrete Signaling Programs for the Differentiation and Maintenance of Effector T-reg Cells	BINDING PROTEINS; IRF4; INFLAMMATION; HOMEOSTASIS; QUIESCENCE; CHROMATIN; DEFINES	2020	DEC 1	CELL METABOLISM	32	6			8	10.1016/j.cmet.2020.10.022	33207246	Article
Iwata, S; Zhang, MZ; Hao, H; Trimova, G; Hajime, M; Miyazaki, Y; Ohkubo, N; Kanda, YS; Todoroki, Y; Miyata, H; Ueno, M; Nagayasu, A; Nakayamada, S; Sakata, K; Tanaka, Y	Tanaka, Y	Enhanced Fatty Acid Synthesis Leads to Subset Imbalance and IFN-gamma Overproduction in T Helper 1 Cells	REGULATORY T-CELLS; SYSTEMIC-LUPUS-ERYTHEMATOSUS; TRANSCRIPTION FACTOR; METABOLIC-REGULATION; EFFECTOR; BET; IMMUNOMETABOLISM; DIFFERENTIATION; EXPRESSION; INTERLEUKIN-2	2020	NOV 30	FRONTIERS IN IMMUNOLOGY	11				1	10.3389/fimmu.2020.593103	33329581	Article
Yao, Y; Cai, XY; Fei, WD; Ye, YQ; Zhao, MD; Zheng, CH	Yao, Y; Zheng, CH	The role of short-chain fatty acids in immunity, inflammation and metabolism		2022	JAN 2	CRITICAL REVIEWS IN FOOD SCIENCE AND NUTRITION	62	1	1	12	32	10.1080/10408398.2020.1854675	33261516	Review
Ye, Y; Sun, XT; Lu, YT	Lu, YT	Obesity-Related Fatty Acid and Cholesterol Metabolism in Cancer-Associated Host Cells	CD8(+) T-CELLS; LIPID-ACCUMULATION; ENDOTHELIAL-CELLS; PROTEIN-KINASE; OXIDATION; ANGIOGENESIS; FIBROBLASTS; ACTIVATION; INHIBITION; EXPRESSION	2020	NOV 27	FRONTIERS IN CELL AND DEVELOPMENTAL BIOLOGY	8				1	10.3389/fcell.2020.600350	33330490	Review
Cai, ZM; Ishibashi, T; Kozai, M; Mita, H; Wang, SY; Takada, K; Inaba, M	Takada, K	ROR agonist hampers the proliferation and survival of postactivated CD8(+) T cells through the downregulation of cholesterol synthesis-related genes	REV-ERB; NUCLEAR RECEPTORS; ALPHA; BINDING; GAMMA; DIFFERENTIATION; PROTEIN; METABOLISM; EXPRESSION; APOPTOSIS	2021	MAR	IMMUNOLOGY AND CELL BIOLOGY	99	3	288	298	3	10.1111/imcb.12406	32940916	Article
Wang, YH; Tao, AY; Vaeth, M; Feske, S	Feske, S	Calcium regulation of T cell metabolism	ACTIVATED PROTEIN-KINASE; OPERATED CA2+ ENTRY; LINKED ISOCITRATE DEHYDROGENASE; ENERGY SENSOR; EFFECTOR RESPONSES; RAT-LIVER; MITOCHONDRIA; RECEPTOR; STIM1; AMPK	2020	OCT	CURRENT OPINION IN PHYSIOLOGY	17		207	223	4	10.1016/j.cophys.2020.07.016	33103016	Review
Monga, N; Sethi, GS; Kondepudi, KK; Naura, AS	Naura, AS	Lipid mediators and asthma: Scope of therapeutics	CHAIN FATTY-ACIDS; GUT MICROBIOTA; INHALED CORTICOSTEROIDS; AIRWAY INFLAMMATION; ADIPOSE-TISSUE; DIETARY FIBER; REGULATORY T; DOUBLE-BLIND; RESOLVIN D1; METABOLIC-REGULATION	2020	SEP	BIOCHEMICAL PHARMACOLOGY	179				5	10.1016/j.bcp.2020.113925	32217103	Review
Fan, CM; Zhang, SS; Gong, ZJ; Li, XY; Xiang, B; Deng, H; Zhou, M; Li, GY; Li, Y; Xiong, W; Zeng, ZY; Li, XL	Zeng, ZY; Li, XL	Emerging role of metabolic reprogramming in tumor immune evasion and immunotherapy	REGULATORY T-CELLS; LACTATE-DEHYDROGENASE; AEROBIC GLYCOLYSIS; COMPLETE RESPONSES; SUPPRESSOR-CELLS; OXIDATIVE STRESS; LIPID-METABOLISM; HELPER 17; CANCER; MICROENVIRONMENT	2021	APR	SCIENCE CHINA-LIFE SCIENCES	64	4	534	547	15	10.1007/s11427-019-1735-4	32815067	Review
Manzo, T; Prentice, BM; Anderson, KG; Raman, A; Schalck, A; Codreanu, GS; Lauson, CBN; Tiberti, S; Raimondi, A; Jones, MA; Reyzer, M; Bates, BM; Spraggins, JM; Patterson, NH; McLean, JA; Rai, K; Tacchetti, C; Tucci, S; Wargo, JA; Rodighiero, S; Clise-Dwyer, K; Sherrod, SD; Kim, M; Navin, NE; Caprioli, RM; Greenberg, PD; Draetta, G; Nezi, L	Manzo, T; Nezi, L	Accumulation of long-chain fatty acids in the tumor microenvironment drives dysfunction in intrapancreatic CD8(+) T cells	ENDOPLASMIC-RETICULUM STRESS; IMAGING MASS-SPECTROMETRY; PANCREATIC-CANCER; REGULATORY T; LIPID RAFTS; MITOCHONDRIA; METABOLISM; GLUCOSE; ACTIVATION; ANTIGEN	2020	AUG	JOURNAL OF EXPERIMENTAL MEDICINE	217	8			26	10.1084/jem.20191920	32491160	Article
Xu, HJ; Zhou, S; Tang, QL; Xia, HW; Bi, F	Bi, F	Cholesterol metabolism: New functions and therapeutic approaches in cancer	PHASE-II TRIAL; BREAST-CANCER; PROSTATE-CANCER; T-CELLS; PROTEIN PRENYLATION; SQUALENE EPOXIDASE; LIPID-METABOLISM; ACTIVATION; GROWTH; TRAFFICKING	2020	AUG	BIOCHIMICA ET BIOPHYSICA ACTA-REVIEWS ON CANCER	1874	1			32	10.1016/j.bbcan.2020.188394	32698040	Review
Lee, IK; Song, H; Kim, H; Kim, IS; Tran, NL; Kim, SH; Oh, SJ; Lee, JM	Oh, SJ	ROR alpha Regulates Cholesterol Metabolism of CD8(+) T Cells for Anticancer Immunity	NUCLEAR RECEPTORS; PPAR-GAMMA; EXPRESSION; PHOSPHORYLATION; DIFFERENTIATION; LYMPHOCYTES; ACTIVATION; INDUCTION; BLOCKADE; TUMORS	2020	JUL	CANCERS	12	7			9	10.3390/cancers12071733	32610705	Article
Son, YM; Cheon, IS; Goplen, NP; Dent, AL; Sun, J	Sun, J	Inhibition of stearoyl-CoA desaturases suppresses follicular help T- and germinal center B- cell responses	REGULATORY T; DIFFERENTIATION; METABOLISM; EXPRESSION; CANCER; OBESITY; TARGET; DEATH; GENE	2020	JUL	EUROPEAN JOURNAL OF IMMUNOLOGY	50	7	1067	1077	5	10.1002/eji.201948257	32133634	Article
Tse, BCY; Byrne, SN	Byrne, SN	Lipids in ultraviolet radiation-induced immune modulation	PLATELET-ACTIVATING-FACTOR; CHAIN FATTY-ACIDS; T-CELL MEMORY; SYSTEMIC IMMUNOSUPPRESSION; EICOSAPENTAENOIC ACID; SKIN-CANCER; B-CELLS; UVB IRRADIATION; SUN EXPOSURE; LYMPH-NODES	2020	JUL 1	PHOTOCHEMICAL & PHOTOBIOLOGICAL SCIENCES	19	7	870	878	6	10.1039/d0pp00146e	32519728	Article
Cattley, RT; Lee, M; Boggess, WC; Hawse, WF	Hawse, WF	Transforming growth factor ? (TGF-?) receptor signaling regulates kinase networks and phosphatidylinositol metabolism during T-cell activation	FOCAL ADHESION KINASE; FACTOR-BETA; PROTEIN-KINASE; PHOSPHORYLATION; TYROSINE; 3-KINASE; BINDING; INHIBITION; DOMAIN; PTEN	2020	JUN 12	JOURNAL OF BIOLOGICAL CHEMISTRY	295	24	8236	8251	7	10.1074/jbc.RA120.012572	32358062	Article
Gonzalez-Mancha, N; Merida, I	Merida, I	Interplay Between SNX27 and DAG Metabolism in the Control of Trafficking and Signaling at the IS	CELL-RECEPTOR MICROCLUSTERS; MICROTUBULE-ORGANIZING CENTER; HELPER T-CELLS; IMMUNOLOGICAL SYNAPSE; IMMUNE SYNAPSE; WASH COMPLEX; ENDOSOMAL TRAFFICKING; RAS ACTIVATION; SORTING NEXINS; PDZ DOMAIN	2020	JUN	INTERNATIONAL JOURNAL OF MOLECULAR SCIENCES	21	12			2	10.3390/ijms21124254	32549284	Review
Zhu, XM; Ji, WQ; Guo, SB; Zhu, D; Yang, Y; Liu, X	Guo, SB	Glycolytic and lipid oxidative metabolic programs are essential for freshly-isolated regulatory T cells in mice with sepsis	SEPTIC SHOCK; IMMUNOSUPPRESSION; IMMUNOMETABOLISM; DIFFERENTIATION; CHECKPOINT; EXPRESSION; T(H)17	2020	JUN 1	RSC ADVANCES	10	35	21000	21008	1	10.1039/d0ra01947j		Article
Shan, J; Jin, H; Xu, Y	Shan, J	T Cell Metabolism: A New Perspective on Th17/Treg Cell Imbalance in Systemic Lupus Erythematosus	REGULATORY T; TH17; DIFFERENTIATION; BALANCE; T(H)17; AUTOIMMUNITY; PATHWAY; IMPACT; TARGET; ICER	2020	MAY 22	FRONTIERS IN IMMUNOLOGY	11				19	10.3389/fimmu.2020.01027	32528480	Review
Govindarajan, S; Verheugen, E; Venken, K; Gaublomme, D; Maelegheer, M; Cloots, E; Gysens, F; De Geest, BG; Cheng, TY; Moody, DB; Janssens, S; Drennan, M; Elewaut, D	Elewaut, D	ER stress in antigen-presenting cells promotes NKT cell activation through endogenous neutral lipids	UNFOLDED-PROTEIN-RESPONSE; KILLER T-CELLS; ENDOPLASMIC-RETICULUM; HEPATIC STEATOSIS; METABOLISM; BINDING; RECOGNITION; INNATE; XBP-1; CD1D	2020	JUN 4	EMBO REPORTS	21	6			9	10.15252/embr.201948927	32363653	Article
Bahrambeigi, S; Molaparast, M; Sohrabi, F; Seifi, L; Faraji, A; Fani, S; Shafiei-Irannejad, V	Shafiei-Irannejad, V	Targeting PPAR ligands as possible approaches for metabolic reprogramming of T cells in cancer immunotherapy	ACTIVATED RECEPTOR-GAMMA; FATTY-ACID CATABOLISM; TUMOR MICROENVIRONMENT; ENERGY-METABOLISM; LIPID-METABOLISM; AGONISTS; MEMORY; ALPHA; DELTA; INFLAMMATION	2020	APR	IMMUNOLOGY LETTERS	220		32	37	4	10.1016/j.imlet.2020.01.006	31982460	Article
Dosil, SG; Rojas-Gomez, A; Sanchez-Madrid, F; Martin-Cofreces, NB	Sanchez-Madrid, F; Martin-Cofreces, NB	The Swing of Lipids at Peroxisomes and Endolysosomes in T Cell Activation	IMMUNOLOGICAL SYNAPSE; CERAMIDE 1-PHOSPHATE; MOLECULAR-MECHANISMS; IMMUNE SYNAPSE; BIOGENESIS; EXOSOMES; SPHINGOSINE-1-PHOSPHATE; METABOLISM; SECRETION; PROTEINS	2020	APR	INTERNATIONAL JOURNAL OF MOLECULAR SCIENCES	21	8			0	10.3390/ijms21082859	32325900	Review
Field, CS; Baixauli, F; Kyle, RL; Puleston, DJ; Cameron, AM; Sanin, DE; Hippen, KL; Loschi, M; Thangavelu, G; Corrado, M; Edwards-Hicks, J; Grzes, KM; Pearce, EJ; Blazar, BR; Pearce, EL	Pearce, EL	Mitochondrial Integrity Regulated by Lipid Metabolism Is a Cell-Intrinsic Checkpoint for Treg Suppressive Function	ACID-BINDING PROTEIN; T-CELLS; RETINOIC ACID; OXIDATIVE-PHOSPHORYLATION; CRYSTAL-STRUCTURE; IL-10 PRODUCTION; I INTERFERONS; FATTY-ACIDS; CANCER; STRESS	2020	FEB 4	CELL METABOLISM	31	2	422	+	83	10.1016/j.cmet.2019.11.021	31883840	Article
Gupta, VK; Jaiswara, PK; Sonker, P; Rawat, SG; Tiwari, RK; Kumar, A	Kumar, A	Lysophosphatidic acid promotes survival of T lymphoma cells by altering apoptosis and glucose metabolism	MONOCARBOXYLATE TRANSPORTER MCT1; HEXOKINASE-II; NITRIC-OXIDE; CANCER; PROLIFERATION; RECEPTOR; ACTIVATION; GENERATION; RESISTANCE; EXPRESSION	2020	FEB	APOPTOSIS	25	1-2	135	150	7	10.1007/s10495-019-01585-1	31867678	Article
Hu, B; Lin, JZ; Yang, XB; Sang, XT	Sang, XT	Aberrant lipid metabolism in hepatocellular carcinoma cells as well as immune microenvironment: A review	FATTY-ACID SYNTHASE; T-CELLS; THERAPEUTIC TARGET; ANTITUMOR IMMUNITY; BINDING PROTEINS; DENDRITIC CELLS; M2 MACROPHAGES; HEPATOMA-CELLS; POOR-PROGNOSIS; LIVER	2020	MAR	CELL PROLIFERATION	53	3			23	10.1111/cpr.12772	32003505	Review
Fu, SC; He, KX; Tian, CX; Sun, H; Zhu, CW; Bai, SY; Liu, JW; Wu, QL; Xie, D; Yue, T; Shen, ZX; Dai, QQ; Yu, XJ; Zhu, S; Liu, G; Zhou, RB; Duan, SZ; Tian, ZG; Xu, T; Wang, H; Bai, L	Bai, L	Impaired lipid biosynthesis hinders anti-tumor efficacy of intratumoral iNKT cells	INVARIANT NKT CELLS; FATTY-ACID SYNTHESIS; CD8(+) T-CELLS; PPAR-GAMMA; INTERFERON-GAMMA; DENDRITIC CELLS; REGULATORY T; CHOLESTEROL; EXPRESSION; INHIBITION	2020	JAN 23	NATURE COMMUNICATIONS	11	1			23	10.1038/s41467-020-14332-x	31974378	Article
Imbert, C; Montfort, A; Fraisse, M; Marcheteau, E; Gilhodes, J; Martin, E; Bertrand, F; Marcellin, M; Burlet-Schiltz, O; de Peredo, AG; Garcia, V; Carpentier, S; Tartare-Deckert, S; Brousset, P; Rochaix, P; Puisset, F; Filleron, T; Meyer, N; Lamant, L; Levade, T; Segui, B; Andrieu-Abadie, N; Colacios, C	Colacios, C	Resistance of melanoma to immune checkpoint inhibitors is overcome by targeting the sphingosine kinase-1	REGULATORY T-CELLS; COMBINED NIVOLUMAB; POOR SURVIVAL; 1-PHOSPHATE; SPHINGOSINE-1-PHOSPHATE; IPILIMUMAB; EXPRESSION; GROWTH; DIFFERENTIATION; CONTEXTURE	2020	JAN 23	NATURE COMMUNICATIONS	11	1			48	10.1038/s41467-019-14218-7	31974367	Article
Holm, LJ; Monsted, MO; Haupt-Jorgensen, M; Buschard, K	Holm, LJ	PPARs and the Development of Type 1 Diabetes	PROLIFERATOR-ACTIVATED-RECEPTOR; STIMULATED INSULIN-SECRETION; ENDOPLASMIC-RETICULUM STRESS; ISOLATED PANCREATIC-ISLETS; BETA-CELL FUNCTION; GENE-EXPRESSION; IN-VITRO; T-CELLS; ALTERNATIVE ACTIVATION; TROGLITAZONE PREVENTS	2020	JAN 9	PPAR RESEARCH	2020				11	10.1155/2020/6198628	32395123	Review
Tian, DY; Hong, HL; Shang, WB; Ho, CC; Dong, JH; Tian, XY	Tian, XY	Deletion of Ppard in CD11c(+) cells attenuates atherosclerosis in ApoE knockout mice	DENDRITIC CELLS; AGGRAVATES ATHEROSCLEROSIS; REDUCES ATHEROSCLEROSIS; DELTA; ACTIVATION; HOMEOSTASIS; EXPRESSION	2020	FEB	FASEB JOURNAL	34	2	3367	3378	3	10.1096/fj.201902069R	31919912	Article
Cucchi, D; Camacho-Munoz, D; Certo, M; Pucino, V; Nicolaou, A; Mauro, C	Nicolaou, A	Fatty acids - from energy substrates to key regulators of cell survival, proliferation and effector function	ATP-CITRATE LYASE; ADIPOSE-TISSUE MACROPHAGES; T-CELLS; BINDING PROTEIN; HEPATOCELLULAR-CARCINOMA; INSULIN-RESISTANCE; PANCREATIC-CANCER; PROSTATE-CANCER; LIPID-SYNTHESIS; TUMOR-GROWTH	2020	JAN	CELL STRESS	4	1	9	23	15	10.15698/cst2020.01.209	31922096	Review
Zhang, CX; Wang, HY; Yin, L; Mao, YY; Zhou, W	Zhou, W	Immunometabolism in the pathogenesis of systemic lupus erythematosus	CD4(+) T-CELLS; FATTY-ACID OXIDATION; METABOLIC SYNDROME; MAMMALIAN TARGET; DENDRITIC CELLS; B-CELLS; MACROPHAGE ACTIVATION; SIGNALING PATHWAY; DNA METHYLATION; ORGAN DAMAGE	2020		JOURNAL OF TRANSLATIONAL AUTOIMMUNITY	3				10	10.1016/j.jtauto.2020.100046	32743527	Review
Song, XY; Sun, XM; Oh, SF; Wu, M; Zhang, YB; Zheng, W; Geva-Zatorsky, N; Jupp, R; Mathis, D; Benoist, C; Kasper, DL	Kasper, DL	Microbial bile acid metabolites modulate gut ROR gamma(+) regulatory T cell homeostasis	VITAMIN-D-RECEPTOR; DISEASE; IMMUNITY; COLITIS; GENE	2020	JAN 16	NATURE	577	7790	410	+	231	10.1038/s41586-019-1865-0	31875848	Article
Callender, LA; Carroll, EC; Bober, EA; Akbar, AN; Solito, E; Henson, SM	Henson, SM	Mitochondrial mass governs the extent of human T cell senescence	RESPIRATORY CAPACITY; P53; REGULATOR; FEATURES; SUBSETS	2020	FEB	AGING CELL	19	2			35	10.1111/acel.13067	31788930	Article
Melum, E; Jiang, XJ; Baker, KD; Macedo, MF; Fritsch, J; Dowds, CM; Wang, J; Pharo, A; Kaser, A; Tan, C; Pereira, CS; Kelly, SL; Duan, JJ; Karlsen, TH; Exley, MA; Schutze, S; Zajonc, DM; Merrill, AH; Schuchman, EH; Zeissig, S; Blumberg, RS	Melum, E	Control of CD1d-restricted antigen presentation and inflammation by sphingomyelin	KILLER T-CELLS; HUMAN ACID SPHINGOMYELINASE; LYSOSOMAL STORAGE; CD1D; MICE; SPHINGOLIPIDS; ACTIVATION; EXPRESSION; FEATURES; DISTINCT	2019	DEC	NATURE IMMUNOLOGY	20	12	1644	+	17	10.1038/s41590-019-0504-0	31636468	Article
Karas, K; Salkowska, A; Karwaciak, I; Walczak-Drzewiecka, A; Dastych, J; Bachorz, RA; Ratajewski, M	Ratajewski, M	The Dichotomous Nature of AZ5104 (an EGFR Inhibitor) Towards ROR gamma and ROR gamma T	ORPHAN RECEPTOR; RETINOIC ACID; TRANSCRIPTION FACTOR; TH17 CELLS; GLUCOCORTICOID-RECEPTOR; SERINE PHOSPHORYLATION; STRUCTURAL BASIS; GENE-EXPRESSION; IN-VITRO; CANCER	2019	NOV	INTERNATIONAL JOURNAL OF MOLECULAR SCIENCES	20	22			4	10.3390/ijms20225780	31744223	Article
Maseda, D; Ricciotti, E; Crofford, LJ	Maseda, D	Prostaglandin regulation of T cell biology	COLLAGEN-INDUCED ARTHRITIS; HUMORAL IMMUNE-RESPONSE; HUMAN DENDRITIC CELLS; E-PROSTANOID 2; E SYNTHASE-1; GAMMA PRODUCTION; GENE-EXPRESSION; OPPOSING ROLES; COX-2 DELETION; CTL RESPONSES	2019	NOV	PHARMACOLOGICAL RESEARCH	149				4	10.1016/j.phrs.2019.104456	31553935	Review
Pan, J; Zhang, Q; Palen, K; Wang, L; Qiao, LF; Johnson, B; Sei, S; Shoemaker, RH; Lubet, RA; Wang, Y; You, M	You, M	Potentiation of Kras peptide cancer vaccine by avasimibe, a cholesterol modulator	PLASMA-MEMBRANE; LUNG-CANCER; LIPID RAFTS; CELL; ESTERIFICATION; ACTIVATION; ACAT	2019	NOV	EBIOMEDICINE	49		72	81	15	10.1016/j.ebiom.2019.10.044	31680003	Article
Ryu, H; Kim, J; Kim, D; Lee, JE; Chung, Y	Chung, Y	Cellular and Molecular Links between Autoimmunity and Lipid Metabolism	REGULATORY T-CELLS; DENDRITIC CELLS; CHOLESTEROL ACCUMULATION; RHEUMATOID-ARTHRITIS; RECEPTOR BLOCKADE; UP-REGULATION; HELPER-CELLS; RESPONSES; DISEASE; ATHEROSCLEROSIS	2019	NOV	MOLECULES AND CELLS	42	11	747	754	21	10.14348/molcells.2019.0196	31766832	Review
Fielding, BA; Calder, PC; Irvine, NA; Miles, EA; Lillycrop, KA; von Gerichten, J; Burdge, GC	Fielding, BA	How does polyunsaturated fatty acid biosynthesis regulate T-lymphocyte function?	ALPHA-LINOLENIC ACID; ARACHIDONIC-ACID; CPG METHYLATION; METABOLISM; PROMOTER; BINDING; BLOOD	2019	DEC	NUTRITION BULLETIN	44	4	350	355	1	10.1111/nbu.12404		Article
Bortlein, C; Schumacher, F; Kleuser, B; Dolken, L; Avota, E	Avota, E	Role of Neutral Sphingomyelinase-2 (NSM 2) in the Control of T Cell Plasma Membrane Lipid Composition and Cholesterol Homeostasis	PROTEIN-KINASE-C; CERAMIDE PRODUCTION; ACTIVATION; ESTERIFICATION; GROWTH; SMPD3; CYTOSKELETON; MACROPHAGES; METABOLISM; EXPRESSION	2019	OCT 15	FRONTIERS IN CELL AND DEVELOPMENTAL BIOLOGY	7				3	10.3389/fcell.2019.00226	31681760	Article
Yanes, RE; Zhang, HM; Shen, Y; Weyand, CM; Goronzy, JJ	Goronzy, JJ	Metabolic reprogramming in memory CD4 T cell responses of old adults	ATP RELEASE; ACTIVATION; AMPK; SIRT1; IMPAIRS; ADAPTATION; EXPRESSION; REGULATOR; SIRTUINS; IMMUNITY	2019	OCT	CLINICAL IMMUNOLOGY	207		58	67	12	10.1016/j.clim.2019.07.003	31279855	Article
Stark, JM; Tibbitt, CA; Coquet, JM	Coquet, JM	The Metabolic Requirements of Th2 Cell Differentiation	ACTIVATED-RECEPTOR-GAMMA; FATTY-ACID-METABOLISM; THYMIC STROMAL LYMPHOPOIETIN; TRANSCRIPTION FACTOR GATA-3; INNATE LYMPHOID-CELLS; CD4(+) T-CELLS; PPAR-GAMMA; AIRWAY INFLAMMATION; DENDRITIC CELLS; ALLERGIC INFLAMMATION	2019	SEP 27	FRONTIERS IN IMMUNOLOGY	10				31	10.3389/fimmu.2019.02318	31611881	Review
von Meyenn, L; Bertschi, NL; Schlapbach, C	Schlapbach, C	Targeting T Cell Metabolism in Inflammatory Skin Disease	FATTY-ACID-METABOLISM; EFFECTOR RESPONSES; MITOCHONDRIAL DYSFUNCTION; GLUTAMINE-METABOLISM; REGULATORY T; LACTIC-ACID; PPAR-GAMMA; MEMORY; DIFFERENTIATION; ACTIVATION	2019	SEP 24	FRONTIERS IN IMMUNOLOGY	10				7	10.3389/fimmu.2019.02285	31608068	Review
Tiwary, S; Berzofsky, JA; Terabe, M	Terabe, M	Altered Lipid Tumor Environment and Its Potential Effects on NKT Cell Function in Tumor Immunity	KILLER T-CELLS; POLYUNSATURATED FATTY-ACIDS; ANTIGEN PRESENTATION; LYSOSOMAL STORAGE; CD1D EXPRESSION; DENDRITIC CELLS; CANCER-RISK; ACTIVATION; BREAST; ACCUMULATION	2019	SEP 18	FRONTIERS IN IMMUNOLOGY	10				16	10.3389/fimmu.2019.02187	31620124	Review
VanderLaan, PA; Reardon, CA; Cabana, VG; Wang, CR; Getz, GS	Getz, GS	Invariant Natural Killer T-Cells and Total CD1d Restricted Cells Differentially Influence Lipid Metabolism and Atherosclerosis in Low Density Receptor Deficient Mice	NKT CELLS; ANTIGEN PRESENTATION; ADOPTIVE TRANSFER; IMMUNE-RESPONSES; ACTIVATION; LYMPHOCYTES; SYSTEM; INTERLEUKIN-10; ATHEROGENESIS; LIPOPROTEINS	2019	SEP 2	INTERNATIONAL JOURNAL OF MOLECULAR SCIENCES	20	18			0	10.3390/ijms20184566	31540125	Article
Liu, C; Chikina, M; Deshpande, R; Menk, AV; Wang, T; Tabib, T; Brunazzi, EA; Vignali, KM; Sun, M; Stolz, DB; Lafyatis, RA; Chen, W; Delgoffe, GM; Workman, CJ; Wendell, SG; Vignali, DAA	Vignali, DAA	Treg Cells Promote the SREBP1-Dependent Metabolic Fitness of Tumor-Promoting Macrophages via Repression of CD8(+) T Cell-Derived Interferon-gamma	ALTERNATIVE ACTIVATION; SUPPRESSOR-CELLS; CANCER; IMMUNITY; DIFFERENTIATION; RESISTANCE; INDUCTION; DEPLETION; THERAPY; INNATE	2019	AUG 20	IMMUNITY	51	2	381	+	57	10.1016/j.immuni.2019.06.017	31350177	Article
Howie, D; Ten Bokum, A; Cobbold, SP; Yu, ZR; Kessler, BM; Waldmann, H	Howie, D	A Novel Role for Triglyceride Metabolism in Foxp3 Expression	REGULATORY T-CELLS; FATTY-ACIDS; MITOCHONDRIAL-FUNCTION; EXPANDING ROLES; LIPID DROPLETS; NUCLEAR-FACTOR; LIPOTOXICITY; PROTECTS; ALPHA; TRANSCRIPTION	2019	AUG 13	FRONTIERS IN IMMUNOLOGY	10				11	10.3389/fimmu.2019.01860	31456800	Article
Teng, X; Li, W; Cornaby, C; Morel, L	Morel, L	Immune cell metabolism in autoimmunity	REGULATORY T; CHOLESTEROL ACCUMULATION; RHEUMATOID-ARTHRITIS; GLUCOSE-METABOLISM; LIPID RAFTS; ACTIVATION; KINASE; PROTEIN; DIFFERENTIATION; GENERATION	2019	AUG	CLINICAL AND EXPERIMENTAL IMMUNOLOGY	197	2	181	192	11	10.1111/cei.13277	30770544	Review
Tibbitt, CA; Stark, JM; Martens, L; Ma, JJ; Mold, JE; Deswarte, K; Oliynyk, G; Feng, XG; Lambrecht, BN; De Bleser, P; Nylen, S; Hammad, H; Henriksson, MA; Saeys, Y; Coquet, JM	Coquet, JM	Single-Cell RNA Sequencing of the T Helper Cell Response to House Dust Mites Defines a Distinct Gene Expression Signature in Airway Th2 Cells	INNATE LYMPHOID-CELLS; CO-STIMULATION; PPAR-GAMMA; DIFFERENTIATION; ASTHMA; MECHANISMS; DEFICIENCY; ACTIVATION; IMMUNITY	2019	JUL 16	IMMUNITY	51	1	169	184	69	10.1016/j.immuni.2019.05.014	31231035	Article
Mielke, LA; Liao, Y; Clemens, EB; Firth, MA; Duckworth, B; Huang, QT; Almeida, FF; Chopin, M; Koay, HF; Bell, CA; Hediyeh-Zadeh, S; Park, SL; Raghu, D; Choi, J; Putoczki, TL; Hodgkin, PD; Franks, AE; Mackay, LK; Godfrey, DI; Davis, MJ; Xue, HH; Bryant, VL; Kedzierska, K; Shi, W; Belz, GT	Belz, GT	TCF-1 limits the formation of Tc17 cells via repression of the MAF-ROR gamma t axis	TRANSCRIPTION FACTORS; C-MAF; SUPPRESSOR-CELLS; VIRAL-INFECTION; GENE-EXPRESSION; REGULATORY T; TCR-ALPHA; DIFFERENTIATION; LINEAGE; EFFECTOR	2019	JUL	JOURNAL OF EXPERIMENTAL MEDICINE	216	7	1682	1699	26	10.1084/jem.20181778	31142588	Article
Seitz, C; Huang, J; Geiselhoringer, AL; Galbani-Bianchi, P; Michalek, S; Phan, TS; Reinhold, C; Dietrich, L; Schmidt, C; Corazza, N; Delgado, E; Schnalzger, T; Schoonjans, K; Brunner, T	Brunner, T	The orphan nuclear receptor LRH-1/NR5a2 critically regulates T cell functions	EXTRAADRENAL GLUCOCORTICOID SYNTHESIS; LRH-1; INFLAMMATION; EXPRESSION; INDUCTION; COLITIS; ROLES	2019	JUL	SCIENCE ADVANCES	5	7			12	10.1126/sciadv.aav9732	31328159	Article
Timilshina, M; You, ZW; Lacher, SM; Acharya, S; Jiang, LY; Kang, YR; Kim, JA; Chang, HW; Kim, KJ; Park, B; Song, JH; Ko, HJ; Park, YY; Ma, MJ; Nepal, MR; Jeong, TC; Chung, Y; Waisman, A; Chang, JH	Chang, JH	Activation of Mevalonate Pathway via LKB1 Is Essential for Stability of T-reg Cells	GLUCOSE-HOMEOSTASIS; TUMOR-SUPPRESSOR; KINASE; METABOLISM; PROTEIN; MECHANISM; EFFECTOR; DISEASE; LIVER; ACID	2019	JUN 4	CELL REPORTS	27	10	2948	+	23	10.1016/j.celrep.2019.05.020	31167140	Article
Baazim, H; Schweiger, M; Moschinger, M; Xu, HF; Scherer, T; Popa, A; Gallage, S; Ali, A; Khamina, K; Kosack, L; Vilagos, B; Smyth, M; Lercher, A; Friske, J; Merkler, D; Aderem, A; Helbich, TH; Heikenwalder, M; Lang, PA; Zechner, R; Bergthaler, A	Bergthaler, A	CD8(+) T cells induce cachexia during chronic viral infection	ADIPOSE-TISSUE; MOLECULAR-MECHANISMS; CLONAL EXPANSION; WASTING DISEASE; DEFICIENT MICE; IMMUNE; METABOLISM; GLUCOCORTICOIDS; EXPRESSION; INFLAMMATION	2019	JUN	NATURE IMMUNOLOGY	20	6	701	+	33	10.1038/s41590-019-0397-y	31110314	Article
Machacek, M; Saunders, H; Zhang, Z; Tan, EP; Li, JB; Li, TG; Villar, MT; Artigues, A; Lydic, T; Cork, G; Slawson, C; Fields, PE	Fields, PE	Elevated O-GlcNAcylation enhances pro-inflammatory Th17 function by altering the intracellular lipid microenvironment	T-CELL-ACTIVATION; ROR-GAMMA-T; ADIPOSE-TISSUE; N-ACETYLGLUCOSAMINE; INSULIN-RESISTANCE; DIFFERENTIATION; NUCLEAR; PHOSPHORYLATION; CHOLINE; GLUCOSE	2019	MAY 31	JOURNAL OF BIOLOGICAL CHEMISTRY	294	22	8973	8990	19	10.1074/jbc.RA119.008373	31010828	Article
Wang, HW; Wu, T; Wang, YQ; Wan, XY; Qi, JY; Li, L; Wang, XJ; Luo, XP; Ning, Q	Ning, Q	Regulatory T cells suppress excessive lipid accumulation in alcoholic liver disease	ACTIVATED PROTEIN-KINASE; NECROSIS-FACTOR-ALPHA; MONOCYTE CHEMOATTRACTANT PROTEIN-1; FATTY-ACID OXIDATION; HEPATIC STEATOSIS; RECEPTOR-ALPHA; ADIPOSE-TISSUE; SIGNALING PATHWAYS; INJURY; INFLAMMATION	2019	MAY	JOURNAL OF LIPID RESEARCH	60	5	922	936	6	10.1194/jlr.M083568		Article
Miska, J; Lee-Chang, C; Rashidi, A; Muroski, ME; Chang, AL; Lopez-Rosas, A; Zhang, P; Panek, WK; Cordero, A; Han, Y; Ahmed, AU; Chandel, NS; Lesniak, MS	Lesniak, MS	HIF-1 alpha Is a Metabolic Switch between Glycolytic-Driven Migration and Oxidative Phosphorylation-Driven Immunosuppression of Tregs in Glioblastoma	REGULATORY T-CELLS; HYPOXIA-INDUCIBLE FACTOR-1-ALPHA; FATTY-ACID UPTAKE; BRAIN-TUMORS; EXPRESSION; GLUCOSE; GLIOMA; FOXP3; MICROENVIRONMENT; RECRUITMENT	2019	APR 2	CELL REPORTS	27	1	226	+	104	10.1016/j.celrep.2019.03.029	30943404	Article
Li, WH; Geng, LH; Liu, XR; Gui, WW; Qi, HB	Qi, HB	Recombinant adiponectin alleviates abortion in mice by regulating Th17/Treg imbalance via p38MAPK-STAT5 pathway	ADIPOSE-TISSUE; T-CELLS; PLASMA ADIPONECTIN; SIGNALING PATHWAY; MOUSE MODEL; PREGNANCY; RECEPTORS; TREG; TH17; REPRODUCTION	2019	APR	BIOLOGY OF REPRODUCTION	100	4	1008	1017	18	10.1093/biolre/ioy251	30496353	Article
Ma, LQ; Nelson, ER	Nelson, ER	Oxysterols and nuclear receptors	LIVER-X-RECEPTOR; STEROL-REGULATED TRANSPORT; HIGH-CHOLESTEROL DIET; ALZHEIMERS-DISEASE; GENE-EXPRESSION; ENDOPLASMIC-RETICULUM; SIGNALING PATHWAY; OXIDATIVE STRESS; LIPID-METABOLISM; AMYLOID-BETA	2019	MAR 15	MOLECULAR AND CELLULAR ENDOCRINOLOGY	484		42	51	29	10.1016/j.mce.2019.01.016	30660701	Review
Tu, L; Yang, LJ	Yang, LJ	IL-33 at the Crossroads of Metabolic Disorders and Immunity	REGULATORY T-CELLS; INNATE LYMPHOID-CELLS; VISCERAL ADIPOSE-TISSUE; CHRONIC KIDNEY-DISEASE; CYTOKINE PRODUCTION; IN-VIVO; TYPE-2; INTERLEUKIN-33; OBESITY; INFLAMMATION	2019	JAN 30	FRONTIERS IN ENDOCRINOLOGY	10				6	10.3389/fendo.2019.00026	30761089	Review
Shissler, SC; Webb, TJ	Shissler, SC	The ins and outs of type I iNKT cell development	INVARIANT NKT CELLS; KILLER T-CELLS; RECEPTOR-ALPHA-CHAIN; TRANSCRIPTION FACTOR PLZF; THYMIC EPITHELIAL-CELLS; ROR-GAMMA-T; NATURAL-KILLER; CUTTING EDGE; DIFFERENTIAL REQUIREMENT; NEGATIVE SELECTION	2019	JAN	MOLECULAR IMMUNOLOGY	105		116	130	8	10.1016/j.molimm.2018.09.023	30502719	Article
Robichaud, PP; Munganyiki, JE; Boilard, E; Surette, ME	Surette, ME	Polyunsaturated fatty acid elongation and desaturation in activated human T-cells: ELOVL5 is the key elongase	STEAROYL-COA DESATURASE-1; MEMBRANE-FLUIDITY; HUMAN-LYMPHOCYTES; LIPID MEDIATORS; GENE-EXPRESSION; CANCER-CELLS; METABOLISM; MECHANISMS; TRANSFORMATION; PROLIFERATION	2018	DEC	JOURNAL OF LIPID RESEARCH	59	12	2383	2396	9	10.1194/jlr.M090050	30293059	Article
Qian, XC; Yang, ZT; Mao, EQ; Chen, EZ	Chen, EZ	Regulation of fatty acid synthesis in immune cells	ATP-CITRATE LYASE; CD8(+) T-CELLS; NLRP3 INFLAMMASOME ACTIVATION; DENDRITIC CELL; LIPID-METABOLISM; GENE-EXPRESSION; CROSS-TALK; DIFFERENTIATION; MACROPHAGES; KINASE	2018	NOV	SCANDINAVIAN JOURNAL OF IMMUNOLOGY	88	5			18	10.1111/sji.12713	30176060	Review
Ting, L; Yan, FG; Meng, XY; Wang, JR; Kam, RKT; Zeng, X; Liu, ZQ; Zhou, H; Yang, F; Ren, RT; Liao, KS; Liu, L	Liu, L	Improvement of glucocorticoid-impaired thymus function by dihydromyricetin via up-regulation of PPAR gamma-associated fatty acid metabolism	ACTIVATED RECEPTOR-GAMMA; LIPID-METABOLISM; T-CELLS; ADIPOGENESIS; THYMOPOIESIS; MECHANISMS; INVOLUTION; INHIBITION; APOPTOSIS; SELECTION	2018	NOV	PHARMACOLOGICAL RESEARCH	137		76	88	4	10.1016/j.phrs.2018.09.011	30227260	Article
Chiurchiu, V; Leuti, A; Smoum, R; Mechoulam, R; Maccarrone, M	Maccarrone, M	Bioactive lipids ALIAmides differentially modulate inflammatory responses of distinct subsets of primary human T lymphocytes	ACID AMIDASE INHIBITOR; N-ACYLETHANOLAMINE; PPAR-ALPHA; IN-VITRO; PALMITOYLETHANOLAMIDE; ANANDAMIDE; OLEOYLETHANOLAMIDE; RECEPTOR; DISCOVERY; REVEALS	2018	OCT	FASEB JOURNAL	32	10	5716	5723	15	10.1096/fj.201800107R	29879374	Article
Gistera, A; Ketelhuth, DFJ	Gistera, A	Lipid-driven immunometabolic responses in atherosclerosis	REGULATORY T-CELLS; CHOLESTEROL; HYPERCHOLESTEROLEMIA	2018	OCT	CURRENT OPINION IN LIPIDOLOGY	29	5	375	380	23	10.1097/MOL.0000000000000540	30156570	Review
Nobs, SP; Kopf, M	Nobs, SP	PPAR-gamma in innate and adaptive lung immunity	ACTIVATED-RECEPTOR-GAMMA; DENDRITIC CELLS; TRANSCRIPTION FACTOR; T-CELLS; ALLERGIC INFLAMMATION; ALVEOLAR MACROPHAGES; AIRWAY INFLAMMATION; LIPID-METABOLISM; SKELETAL-MUSCLE; GM-CSF	2018	OCT	JOURNAL OF LEUKOCYTE BIOLOGY	104	4	737	741	24	10.1002/JLB.3MR0118-034R	29768688	Review
Sabharwal, SS; Rosen, DB; Grein, J; Tedesco, D; Joyce-Shaikh, B; Ueda, R; Semana, M; Bauer, M; Bang, K; Stevenson, C; Cua, DJ; Zuniga, LA	Zuniga, LA	GITR Agonism Enhances Cellular Metabolism to Support CD8(+) T-cell Proliferation and Effector Cytokine Production in a Mouse Tumor Model	CANCER; TNF; ACTIVATION; RATIONALE; DIFFERENTIATION; CATABOLISM; MELANOMA; PATHWAY; MICROENVIRONMENT; PEMBROLIZUMAB	2018	OCT	CANCER IMMUNOLOGY RESEARCH	6	10	1199	1211	26	10.1158/2326-6066.CIR-17-0632	30154083	Article
Zhou, WS; Zhang, J; Toki, S; Goleniewska, K; Johnson, MO; Bloodworth, MH; Newcomb, DC; Peebles, RS	Zhou, WS	The PGI(2) Analog Cicaprost Inhibits IL-33-Induced Th2 Responses, IL-2 Production, and CD25 Expression in Mouse CD4(+) T Cells	PROSTAGLANDIN I-2; CYCLOOXYGENASE INHIBITION; ALLERGIC INFLAMMATION; CYTOKINE PRODUCTION; GENE-EXPRESSION; RECEPTOR; SUPPRESSES; INCREASE; ASTHMA; TH17	2018	OCT 1	JOURNAL OF IMMUNOLOGY	201	7	1936	1945	11	10.4049/jimmunol.1700605	30127087	Article
Pereira, CS; Ribeiro, H; Perez-Cabezas, B; Cardoso, MT; Alegrete, N; Gaspar, A; Leao-Teles, E; Macedo, MF	Macedo, MF	The GM2 ganglioside inhibits iNKT cell responses in a CD1d-dependent manner	KILLER T-CELLS; LYSOSOMAL STORAGE DISEASES; INVARIANT NKT CELLS; ACTIVATION; CD1D; GLYCOSPHINGOLIPIDS; IDENTIFICATION; RECOGNITION; CONTRIBUTE; IMMUNITY	2018	SEP	MOLECULAR GENETICS AND METABOLISM	125	1-2	161	167	2	10.1016/j.ymgme.2018.07.005	30030044	Article
Sawaf, M; Fauny, JD; Felten, R; Sagez, F; Gottenberg, JE; Dumortier, H; Monneaux, F	Monneaux, F	Defective BTLA functionality is rescued by restoring lipid metabolism in lupus CD4(+) T cells	LYMPHOCYTE ATTENUATOR; B-LYMPHOCYTE; INHIBITORY RECEPTOR; SURFACE EXPRESSION; ERYTHEMATOSUS; ACTIVATION; CTLA-4; RAFTS; CORECEPTOR; ANTIGEN-4	2018	JUL 12	JCI INSIGHT	3	13			21	10.1172/jci.insight.99711	29997289	Article
Pacella, I; Procaccini, C; Focaccetti, C; Miacci, S; Timperi, E; Faicchia, D; Severa, M; Rizzo, F; Coccia, EM; Bonacina, F; Mitro, N; Norata, GD; Rossetti, G; Ranzani, V; Pagani, M; Giorda, E; Wei, Y; Matarese, G; Barnaba, V; Piconese, S	Barnaba, V; Piconese, S	Fatty acid metabolism complements glycolysis in the selective regulatory T cell expansion during tumor growth	HEPATITIS-C VIRUS; REG CELLS; CUTTING EDGE; PPAR-GAMMA; CANCER; OX40; INFLAMMATION; EFFECTOR; TISSUE; FOXP3	2018	JUL 10	PROCEEDINGS OF THE NATIONAL ACADEMY OF SCIENCES OF THE UNITED STATES OF AMERICA	115	28	E6546	E6555	117	10.1073/pnas.1720113115	29941600	Article
Pan, YD; Kupper, TS	Kupper, TS	Metabolic Reprogramming and Longevity of Tissue-Resident Memory T Cells	TUMOR-INFILTRATING LYMPHOCYTES; ADIPOSE-TISSUE; ACID LIPASE; INFECTION; SKIN; MICROENVIRONMENT; ACTIVATION; RESPONSES; IMMUNITY; SURVIVAL	2018	JUN 18	FRONTIERS IN IMMUNOLOGY	9				39	10.3389/fimmu.2018.01347	29967608	Review
Lu, SL; Deng, JC; Liu, HY; Liu, B; Yang, J; Miao, YT; Li, J; Wang, N; Jiang, CT; Xu, QB; Wang, X; Feng, J	Wang, X; Feng, J	PKM2-dependent metabolic reprogramming in CD4(+) T cells is crucial for hyperhomocysteinemia-accelerated atherosclerosis	PYRUVATE-KINASE M2; FATTY-ACID-METABOLISM; GLUCOSE FLUX; TUMOR-GROWTH; B-CELLS; MICE; HOMOCYSTEINE; EXPRESSION; LYMPHOCYTES; ACTIVATION	2018	JUN	JOURNAL OF MOLECULAR MEDICINE-JMM	96	6	585	600	28	10.1007/s00109-018-1645-6	29732501	Article
Ververs, FA; Kalkhoven, E; Van't Land, B; Boes, M; Schipper, HS	Schipper, HS	Immunometabolic Activation of Invariant Natural Killer T Cells	HUMAN CD1D MOLECULES; NKT CELLS; INKT CELLS; ANTIGEN PRESENTATION; ADIPOSE-TISSUE; INSULIN-RESISTANCE; DENDRITIC CELLS; ALPHA-GALACTOSYLCERAMIDE; MICROBIAL INFECTION; METABOLIC-DISORDERS	2018	MAY 28	FRONTIERS IN IMMUNOLOGY	9				11	10.3389/fimmu.2018.01192	29892305	Review
Raud, B; McGuire, PJ; Jones, RG; Sparwasser, T; Berod, L	Berod, L	Fatty acid metabolism in CD8(+) T cell memory: Challenging current concepts	ACTIVATED PROTEIN-KINASE; CARNITINE PALMITOYLTRANSFERASE 1A; REGULATORY T; ENERGY-METABOLISM; ADIPOSE-TISSUE; MITOCHONDRIAL BIOGENESIS; TUMOR MICROENVIRONMENT; AMPK PHOSPHORYLATION; EFFECTOR RESPONSES; LIPID-METABOLISM	2018	MAY	IMMUNOLOGICAL REVIEWS	283	1	213	231	54	10.1111/imr.12655	29664569	Review
Ecker, C; Guo, LL; Voicu, S; Gil-de-Gomez, L; Medvec, A; Cortina, L; Pajda, J; Andolina, M; Torres-Castillo, M; Donato, JL; Mansour, S; Zynda, ER; Lin, PY; Varela-Rohena, A; Blair, IA; Riley, JL	Riley, JL	Differential Reliance on Lipid Metabolism as a Salvage Pathway Underlies Functional Differences of T Cell Subsets in Poor Nutrient Environments	IFN-GAMMA PRODUCTION; AEROBIC GLYCOLYSIS; GLUCOSE-METABOLISM; EFFECTOR FUNCTION; ACYL-COENZYME; ACTIVATION; CANCER; INHIBITION; RESPONSES; LEUKEMIA	2018	APR 17	CELL REPORTS	23	3	741	755	22	10.1016/j.celrep.2018.03.084	29669281	Article
Murera, D; Arbogast, F; Arnold, J; Bouis, D; Muller, S; Gros, F	Gros, F	CD4 T cell autophagy is integral to memory maintenance	METABOLISM; SURVIVAL; HOMEOSTASIS; ATG5	2018	APR 13	SCIENTIFIC REPORTS	8				31	10.1038/s41598-018-23993-0	29654322	Article
Stuve, P; Minarrieta, L; Erdmann, H; Arnold-Schrauf, C; Swallow, M; Guderian, M; Krull, F; Holscher, A; Ghorbani, P; Behrends, J; Abraham, WR; Holscher, C; Sparwasser, TD; Berod, L	Berod, L	De Novo Fatty Acid Synthesis During Mycobacterial Infection Is a Prerequisite for the Function of Highly Proliferative T Cells, But Not for Dendritic Cells or Macrophages	ADAPTIVE IMMUNE-RESPONSE; BACILLUS-CALMETTE-GUERIN; ACETYL-COA CARBOXYLASE; REGULATORY T; ALTERNATIVE ACTIVATION; IFN-GAMMA; METABOLIC-REGULATION; MYELOID CELLS; IN-VIVO; TUBERCULOSIS	2018	APR 5	FRONTIERS IN IMMUNOLOGY	9				19	10.3389/fimmu.2018.00495	29675017	Article
Endo-Umeda, K; Nakashima, H; Umeda, N; Seki, S; Makishima, M	Makishima, M	Dysregulation of Kupffer Cells/Macrophages and Natural Killer T Cells in Steatohepatitis in LXR alpha Knockout Male Mice	LIVER-X RECEPTORS; CHOLESTEROL-METABOLISM; LIPID-METABOLISM; ACTIVATION; INFLAMMATION; EXPRESSION; RESISTANCE; LACKING	2018	MAR	ENDOCRINOLOGY	159	3	1419	1432	15	10.1210/en.2017-03141	29409022	Article
Mao, KR; Baptista, AP; Tamoutounour, S; Zhuang, LN; Bouladoux, N; Martins, AJ; Huang, YF; Gerner, MY; Belkaid, Y; Germain, RN	Mao, KR; Germain, RN	Innate and adaptive lymphocytes sequentially shape the gut microbiota and lipid metabolism	SEGMENTED FILAMENTOUS BACTERIA; LYMPHOID-CELLS; DENDRITIC CELLS; T-CELL; TH17; COLONIZATION; INFLAMMATION; EFFECTOR; IMMUNITY	2018	FEB 8	NATURE	554	7691	255	+	161	10.1038/nature25437	29364878	Article
Howie, D; Ten Bokum, A; Necula, AS; Cobbold, SP; Waldmann, H	Howie, D	The Role of Lipid Metabolism in T Lymphocyte Differentiation and Survival	CHAIN FATTY-ACIDS; ACTIVATED RECEPTOR-GAMMA; TRANSPORT PROTEIN-1 GENE; VISCERAL ADIPOSE-TISSUE; CENTRAL-NERVOUS-SYSTEM; LIVER X RECEPTORS; REGULATORY T; PPAR-GAMMA; ROR-GAMMA; NUCLEAR RECEPTORS	2018	JAN 12	FRONTIERS IN IMMUNOLOGY	8				63	10.3389/fimmu.2017.01949		Review
Kimura, T; Kumanogoh, A; Okada, M	Kimura, T	Roles of Lamtor1 in Macrophages, CD4(+) T-cells, and Regulatory T-cells	NUTRIENT-SENSING MECHANISMS; RAG GTPASES; AMINO-ACIDS; IMMUNE-RESPONSES; SCAFFOLD COMPLEX; MTORC1; ACTIVATION; RAGULATOR; AUTOPHAGY; DIFFERENTIATION	2018		CRITICAL REVIEWS IN IMMUNOLOGY	38	5	403	414	1	10.1615/CritRevImmunol.2018028252	30806216	Article
Wefers, C; Duiveman-de Boer, T; Zusterzeel, PLM; Massuger, LFAG; Fuchs, D; Torensma, R; Wheelock, CE; de Vries, IJM	de Vries, IJM	Different Lipid Regulation in Ovarian Cancer: Inhibition of the Immune System	FATTY-ACID CATABOLISM; PPAR-GAMMA AGONISTS; 9-HYDROXYOCTADECADIENOIC ACID; CELL-CYCLE; T-CELLS; MEDIATORS; IL-2; PROLIFERATION; MICROENVIRONMENT; ASSOCIATION	2018	JAN	INTERNATIONAL JOURNAL OF MOLECULAR SCIENCES	19	1			14	10.3390/ijms19010273	29342108	Article
Yao, QM; Song, ZY; Wang, B; Zhang, JA	Zhang, JA	Emerging roles of microRNAs in the metabolic control of immune cells	ATTENUATES LIPID-ACCUMULATION; B-CELLS; DENDRITIC CELL; CYTOKINE SECRETION; BREAST-CANCER; T-CELLS; ACTIVATION; EXPRESSION; IMMUNOMETABOLISM; MIR-155	2018		CANCER LETTERS	433		10	17	8	10.1016/j.canlet.2018.06.024	29935373	Review
Bietz, A; Zhu, HY; Xue, MM; Xu, CQ	Xu, CQ	Cholesterol Metabolism in T Cells	SYSTEMIC-LUPUS-ERYTHEMATOSUS; LOW-DENSITY-LIPOPROTEIN; LIVER-X-RECEPTORS; LIPID-METABOLISM; REGULATORY T; FAMILIAL HYPERCHOLESTEROLEMIA; IMMUNE-RESPONSE; GENE-EXPRESSION; ALLOSTERY MODEL; PATHWAY	2017	NOV 27	FRONTIERS IN IMMUNOLOGY	8				34	10.3389/fimmu.2017.01664	29230226	Review
Robinson, GA; Waddington, KE; Pineda-Torra, I; Jury, EC	Jury, EC	Transcriptional Regulation of T-Cell Lipid Metabolism: Implications for Plasma Membrane Lipid Rafts and T-Cell Function	PROLIFERATOR-ACTIVATED RECEPTOR; LIVER-X-RECEPTOR; ESTROGEN-RECEPTOR; PPAR-GAMMA; CROSS-TALK; CHOLESTEROL-METABOLISM; LIPOPROTEIN METABOLISM; LYMPHOCYTE SUBSETS; ALPHA; LXR	2017	NOV 24	FRONTIERS IN IMMUNOLOGY	8				26	10.3389/fimmu.2017.01636	29225604	Review
Omar, I; Rom, O; Aviram, M; Cohen-Daniel, L; Gebre, AK; Parks, JS; Berger, M	Berger, M	Slfn2 mutation-induced loss of T-cell quiescence leads to elevated de novo sterol synthesis	TRANSCRIPTIONAL REGULATOR; ENDOPLASMIC-RETICULUM; THYMOCYTE DEVELOPMENT; BINDING PROTEINS; LDL RECEPTOR; CHOLESTEROL; MACROPHAGES; METABOLISM; LYMPHOCYTES; HOMEOSTASIS	2017	NOV	IMMUNOLOGY	152	3	484	493	4	10.1111/imm.12785	28672048	Article
Linke, M; Fritsch, SD; Sukhbaatar, N; Hengstschlager, M; Weichhart, T	Weichhart, T	mTORC1 and mTORC2 as regulators of cell metabolism in immunity	HYPOXIA-INDUCIBLE FACTOR-1; FATTY-ACID SYNTHESIS; T-CELLS; DENDRITIC CELLS; GLUCOSE-METABOLISM; TUBEROUS SCLEROSIS; MAMMALIAN TARGET; ALTERNATIVE ACTIVATION; MACROPHAGE POLARIZATION; GLYCOLYTIC METABOLISM	2017	OCT	FEBS LETTERS	591	19	3089	3103	123	10.1002/1873-3468.12711	28600802	Review
Zeissig, S; Peuker, K; Iyer, S; Gensollen, T; Dougan, SK; Olszak, T; Kaser, A; Blumberg, RS	Zeissig, S; Blumberg, RS	CD1d-Restricted pathways in hepatocytes control local natural killer T cell homeostasis and hepatic inflammation	TRIGLYCERIDE TRANSFER PROTEIN; LIVER; ACTIVATION; CD1D; SURVEILLANCE; EXPRESSION; BALANCE; NK	2017	SEP 26	PROCEEDINGS OF THE NATIONAL ACADEMY OF SCIENCES OF THE UNITED STATES OF AMERICA	114	39	10449	10454	17	10.1073/pnas.1701428114	28893990	Article
Vigne, S; Chalmin, F; Duc, D; Clottu, AS; Apetoh, L; Lobaccaro, JMA; Christen, I; Zhang, J; Pot, C	Pot, C	IL-27-Induced Type 1 Regulatory T-Cells Produce Oxysterols that Constrain IL-10 Production	EXPERIMENTAL AUTOIMMUNE ENCEPHALOMYELITIS; CENTRAL-NERVOUS-SYSTEM; ROR-GAMMA-T; C-MAF; MULTIPLE-SCLEROSIS; SIGNALING PATHWAYS; IMMUNE CELLS; DIFFERENTIATION; INFLAMMATION; LIVER	2017	SEP 25	FRONTIERS IN IMMUNOLOGY	8				22	10.3389/fimmu.2017.01184	28993775	Article
Rueda, CM; Rodriguez-Perea, AL; Moreno-Fernandez, M; Jackson, CM; Melchior, JT; Davidson, WS; Chougnet, CA	Chougnet, CA	High density lipoproteins selectively promote the survival of human regulatory T cells	SCAVENGER RECEPTOR BI; SR-BI; RESPIRATORY CAPACITY; FATTY-ACIDS; HDL; METABOLISM; MITOCHONDRIAL; DEPLETION; CRYOPRESERVATION; MECHANISMS	2017	AUG	JOURNAL OF LIPID RESEARCH	58	8	1514	1523	26	10.1194/jlr.M072835	28377425	Article
Balmer, ML; Hess, C	Hess, C	Starving for survival-how catabolic metabolism fuels immune function	CHAIN FATTY-ACIDS; T-CELLS; KETONE-BODIES; REGULATORY T; LIPID RAFTS; GLUCOSE; LYMPHOCYTES; ACTIVATION; GLUTAMINE; PROTECTS	2017	JUN	CURRENT OPINION IN IMMUNOLOGY	46		8	13	8	10.1016/j.coi.2017.03.009	28359914	Review
Kidani, Y; Bensinger, SJ	Bensinger, SJ	Reviewing the impact of lipid synthetic flux on Th17 function	FATTY-ACID SYNTHESIS; ROR-GAMMA-T; CELL PATHOGENICITY; REGULATORY T; DIFFERENTIATION; METABOLISM; OXIDATION; PROTEINS; IMMUNITY; LIGANDS	2017	JUN	CURRENT OPINION IN IMMUNOLOGY	46		121	126	9	10.1016/j.coi.2017.03.012	28668661	Review
Na, HS; Kwon, JE; Lee, SH; Jhun, J; Kim, SM; Kim, SY; Kim, EK; Jung, K; Park, SH; Cho, ML	Cho, ML	Th17 and IL-17 Cause Acceleration of Inflammation and Fat Loss by Inducing alpha(2)-Glycoprotein 1 (AZGP1) in Rheumatoid Arthritis with High-Fat Diet	LIPID-MOBILIZING FACTOR; ADIPOSE-TISSUE; INSULIN-RESISTANCE; RISK-FACTORS; CANCER CACHEXIA; CARDIOVASCULAR-DISEASE; BLOOD-TRANSFUSION; TNF-ALPHA; ATHEROSCLEROSIS; EXPRESSION	2017	MAY	AMERICAN JOURNAL OF PATHOLOGY	187	5	1049	1058	17	10.1016/j.ajpath.2016.12.023	28284716	Article
Shea-Donohue, T; Qin, B; Smith, A	Shea-Donohue, T	Parasites, nutrition, immune responses and biology of metabolic tissues	RESISTIN-LIKE-MOLECULE; NF-KAPPA-B; REGULATORY T-CELLS; PROTEASE-ACTIVATED RECEPTORS; INDUCED AIRWAY INFLAMMATION; VITAMIN-A-DEFICIENCY; RETINOIC-ACID; SELENOPROTEIN P; FATTY LIVER; TUFT CELLS	2017	MAY	PARASITE IMMUNOLOGY	39	5			17	10.1111/pim.12422	28235148	Review
Kunkl, M; Porciello, N; Mastrogiovanni, M; Capuano, C; Lucantoni, F; Moretti, C; Persson, JL; Galandrini, R; Buzzetti, R; Tuosto, L	Tuosto, L	ISA-2011B, a Phosphatidylinositol 4-Phosphate 5-Kinase alpha Inhibitor, impairs CD28-Dependent Costimulatory and Pro-inflammatory Signals in Human T Lymphocytes	NF-KAPPA-B; KINASE-C-THETA; CELL-ACTIVATION; CD28 LIGATION; RECRUITMENT; HYPERGLYCEMIA; 3-KINASE; DIFFERENTIATION; TRANSCRIPTION; STIMULATION	2017	APR 26	FRONTIERS IN IMMUNOLOGY	8				10	10.3389/fimmu.2017.00502	28491063	Article
Pan, YD; Tian, T; Park, CO; Lofftus, SY; Mei, SL; Liu, X; Luo, C; O'Malley, JT; Gehad, A; Teague, JE; Divito, SJ; Fuhlbrigge, R; Puigserver, P; Krueger, JG; Hotamisligil, GS; Clark, RA; Kupper, TS	Kupper, TS	Survival of tissue-resident memory T cells requires exogenous lipid uptake and metabolism	FATTY-ACID OXIDATION; SKIN; IMMUNITY; INFECTION; IMMUNIZATION; RESPONSES; TRIGGER; VIRUS; IL-15	2017	MAR 9	NATURE	543	7644	252	+	316	10.1038/nature21379	28219080	Article
Wei, J; Raynor, J; Nguyen, TLM; Chi, HB	Chi, HB	Nutrient and Metabolic Sensing in T Cell Responses	CHAIN FATTY-ACIDS; ESSENTIAL AMINO-ACIDS; REGULATORY T; TUMOR MICROENVIRONMENT; PPAR-GAMMA; SIGNAL-TRANSDUCTION; STEROL-METABOLISM; EFFECTOR FUNCTION; GLUTAMINE UPTAKE; GLUCOSE-UPTAKE	2017	MAR 9	FRONTIERS IN IMMUNOLOGY	8				49	10.3389/fimmu.2017.00247	28337199	Review
Li, FL; Hao, XL; Chen, YY; Bai, L; Gao, X; Lian, ZX; Wei, HM; Sun, R; Tian, ZG	Tian, ZG	The microbiota maintain homeostasis of liver-resident gamma delta T-17 cells in a lipid antigen/CD1d-dependent manner	DELTA T-CELLS; INTESTINAL MICROBIOME; IMMUNE SURVEILLANCE; CD1D EXPRESSION; RECOGNITION; RECEPTOR; INFLAMMATION; ANTIGEN; RESTRICTION; METABOLISM	2017	JAN 9	NATURE COMMUNICATIONS	8				80	10.1038/ncomms13839	28067223	Article
Dimeloe, S; Burgener, AV; Grahlert, J; Hess, C	Hess, C	T-cell metabolism governing activation, proliferation and differentiation; a modular view	TUMOR MICROENVIRONMENT; ARGININE DEPLETION; EFFECTOR FUNCTION; MAMMALIAN TARGET; GLUTAMINE UPTAKE; REGULATORY T; MEMORY; MTORC1; RESPONSES; GLYCOLYSIS	2017	JAN	IMMUNOLOGY	150	1	35	44	70	10.1111/imm.12655	27479920	Review
Gruenbacher, G; Thurnher, M	Thurnher, M	Mevalonate metabolism governs cancer immune surveillance	DELTA T-CELLS; CALORIC RESTRICTION MIMETICS; DENDRITIC CELLS; CHOLESTEROL-METABOLISM; PROTEIN PRENYLATION; LIPID-METABOLISM; HUMAN MONOCYTES; FATTY-ACID; GM-CSF; PATHWAY	2017		ONCOIMMUNOLOGY	6	10			19	10.1080/2162402X.2017.1342917	29123952	Review
Ito, A; Hong, C; Oka, K; Salazar, JV; Diehl, C; Witztum, JL; Diaz, M; Castrillo, A; Bensinger, SJ; Chan, L; Tontonoz, P	Tontonoz, P	Cholesterol Accumulation in CD11c(+) Immune Cells Is a Causal and Targetable Factor in Autoimmune Disease	LIVER-X-RECEPTORS; APOLIPOPROTEIN-A-I; SYSTEMIC-LUPUS-ERYTHEMATOSUS; B-CELL; RHEUMATOID-ARTHRITIS; MICE LACKING; LXR-ALPHA; HEMATOPOIETIC STEM; LIPID-METABOLISM; ATHEROSCLEROSIS	2016	DEC 20	IMMUNITY	45	6	1311	1326	56	10.1016/j.immuni.2016.11.008	28002731	Article
Fessler, MB	Fessler, MB	The Intracellular Cholesterol Landscape: Dynamic Integrator of the Immune Response	NLRP3 INFLAMMASOME; STEROL-METABOLISM; LIPID-METABOLISM; CELL-MIGRATION; LXR-ALPHA; KEY ROLE; T-CELLS; 25-HYDROXYCHOLESTEROL; ACTIVATION; OXYSTEROLS	2016	DEC	TRENDS IN IMMUNOLOGY	37	12	819	830	47	10.1016/j.it.2016.09.001	27692616	Review
Desrumaux, C; Lemaire-Ewing, S; Ogier, N; Yessoufou, A; Hammann, A; Sequeira-Le Grand, A; Deckert, V; de Barros, JPP; Le Guern, N; Guy, J; Khan, NA; Lagrost, L	Desrumaux, C	Plasma phospholipid transfer protein (PLTP) modulates adaptive immune functions through alternation of T helper cell polarization	HUMAN ATHEROSCLEROTIC PLAQUES; CIRCULATING INTERLEUKIN-18; VITAMIN-E; MYOCARDIAL-INFARCTION; DENSITY-LIPOPROTEIN; ALPHA-TOCOPHEROL; DEFICIENCY; MICE; INFLAMMATION; ACCUMULATION	2016	NOV	CELLULAR & MOLECULAR IMMUNOLOGY	13	6	795	804	9	10.1038/cmi.2015.75	26320740	Article
Raha, S; Raud, B; Oberdorfer, L; Castro, CN; Schreder, A; Freitag, J; Longerich, T; Lochner, M; Sparwasser, T; Berod, L; Koenecke, C; Prinz, I	Prinz, I	Disruption of de novo fatty acid synthesis via acetyl-CoA carboxylase 1 inhibition prevents acute graft-versus-host disease		2016	SEP	EUROPEAN JOURNAL OF IMMUNOLOGY	46	9	2233	2238	28	10.1002/eji.201546152	27338930	Article
Hubler, MJ; Kennedy, AJ	Kennedy, AJ	Role of lipids in the metabolism and activation of immune cells	ENDOPLASMIC-RETICULUM STRESS; POLYUNSATURATED FATTY-ACIDS; REGULATORY T-CELLS; LIVER-X RECEPTORS; INSULIN-RESISTANCE; MACROPHAGE POLARIZATION; INFLAMMATORY RESPONSES; ENDOTHELIAL-CELLS; MYELOID CELLS; ATHEROSCLEROSIS	2016	AUG	JOURNAL OF NUTRITIONAL BIOCHEMISTRY	34		1	7	96	10.1016/j.jnutbio.2015.11.002	27424223	Review
Murke, E; Stoll, S; Lendeckel, U; Reinhold, D; Schild, L	Schild, L	The mitochondrial phospholipid cardiolipin is involved in the regulation of T-cell proliferation	POLYUNSATURATED FATTY-ACIDS; IMMUNOLOGICAL SYNAPSE; LYMPHOCYTE-ACTIVATION; BARTH-SYNDROME; METABOLISM; LIPIDS; SUPERCOMPLEXES; BIOSYNTHESIS; LEUKEMIA; THERAPY	2016	AUG	BIOCHIMICA ET BIOPHYSICA ACTA-MOLECULAR AND CELL BIOLOGY OF LIPIDS	1861	8	748	754	8	10.1016/j.bbalip.2016.05.001	27163692	Article
Pollizzi, KN; Sun, IH; Patel, CH; Lo, YC; Oh, MH; Waickman, AT; Tam, AJ; Blosser, RL; Wen, JY; Delgoffe, GM; Powell, JD	Powell, JD	Asymmetric inheritance of mTORC1 kinase activity during division dictates CD8(+) T cell differentiation	AMINO-ACID-TRANSPORT; EARLY SPECIFICATION; MEMORY; EFFECTOR; ACTIVATION; METABOLISM; RAGULATOR; MECHANISM; IMMUNITY; GENE	2016	JUN	NATURE IMMUNOLOGY	17	6	704	+	136	10.1038/ni.3438	27064374	Article
Schaftenaar, F; Frodermann, V; Kuiper, J; Lutgens, E	Lutgens, E	Atherosclerosis: the interplay between lipids and immune cells	LOW-DENSITY-LIPOPROTEIN; REGULATORY T-CELLS; E-KNOCKOUT MICE; BINDING CASSETTE TRANSPORTERS; HEMATOPOIETIC STEM-CELLS; DENDRITIC CELLS; CARDIOVASCULAR EVENTS; AGGRAVATES ATHEROSCLEROSIS; REDUCES ATHEROSCLEROSIS; CYTOKINE EXPRESSION	2016	JUN	CURRENT OPINION IN LIPIDOLOGY	27	3	209	215	129	10.1097/MOL.0000000000000302	27031276	Review
Ma, C; Kesarwala, AH; Eggert, T; Medina-Echeverz, J; Kleiner, DE; Jin, P; Stroncek, DF; Terabe, M; Kapoor, V; ElGindi, M; Han, MJ; Thornton, AM; Zhang, HB; Egger, M; Luo, J; Felsher, DW; McVicar, DW; Weber, A; Eikenwalder, MH; Greten, TF	Greten, TF	NAFLD causes selective CD4(+) T lymphocyte loss and promotes hepatocarcinogenesis	NONALCOHOLIC STEATOHEPATITIS; SUPPRESSOR-CELLS; HEPATOCELLULAR-CARCINOMA; LIPID-METABOLISM; LIVER-CANCER; FATTY-ACIDS; INFLAMMATION; OBESITY; NASH; MICE	2016	MAR 10	NATURE	531	7593	253	+	339	10.1038/nature16969	26934227	Article
Faris, R; Weber, MM; Seeger, DR; Cavazos, D; de Graffenried, L; Murphy, EJ; Jolly, CA	Jolly, CA	Mitochondrial Glycerol-3-Phosphate Acyltransferase-Dependent Phospholipid Synthesis Modulates Phospholipid Mass and IL-2 Production in Jurkat T Cells	PHOSPHATIDIC-ACID; PROLIFERATION; ACTIVATION; STIMULATION; LYMPHOCYTES; APOPTOSIS; SURVIVAL; BINDING; NAIVE; RAS	2016	MAR	LIPIDS	51	3	291	301	4	10.1007/s11745-016-4121-5	26797755	Article
Bagchi, S; Li, S; Wang, CR	Wang, CR	CD1b-autoreactive T cells recognize phospholipid antigens and contribute to antitumor immunity against a CD1b(+) T cell lymphoma	TUMOR IMMUNOSURVEILLANCE; IMMUNOREGULATORY AXIS; SELF-GLYCOLIPIDS; NKT CELL; CANCER; IMMUNOTHERAPY; INNATE; LIPIDS; POPULATION; METABOLISM	2016		ONCOIMMUNOLOGY	5	9			19	10.1080/2162402X.2016.1213932	27757307	Article
Wang, C; Yosef, N; Gaublomme, J; Wu, C; Lee, Y; Clish, CB; Kaminski, J; Xiao, S; Horste, GMZ; Pawlak, M; Kishi, Y; Joller, N; Karwacz, K; Zhu, C; Ordovas-Montanes, M; Madi, A; Wortman, I; Miyazaki, T; Sobel, RA; Park, H; Regev, A; Kuchroo, VK	Regev, A	CD5L/AIM Regulates Lipid Biosynthesis and Restrains Th17 Cell Pathogenicity	ANTI-INTERLEUKIN-17 MONOCLONAL-ANTIBODY; ROR-GAMMA-T; T(H)17 CELLS; TGF-BETA; TRANSCRIPTIONAL NETWORK; RECEPTOR; DIFFERENTIATION; INDUCTION; LIGANDS; OBESITY	2015	DEC 6	CELL	163	6			215	10.1016/j.cell.2015.10.068	26607793	Article
Fessler, MB	Fessler, MB	Regulation of Adaptive Immunity in Health and Disease by Cholesterol Metabolism	LIVER-X-RECEPTOR; T-CELL-ACTIVATION; SYSTEMIC-LUPUS-ERYTHEMATOSUS; HIGH-DENSITY-LIPOPROTEIN; APOLIPOPROTEIN-A-I; REMITTING MULTIPLE-SCLEROSIS; EMERGENCY-DEPARTMENT VISITS; LIPID RAFTS; DENDRITIC CELLS; ANTIGEN PRESENTATION	2015	AUG	CURRENT ALLERGY AND ASTHMA REPORTS	15	8			32	10.1007/s11882-015-0548-7	26149587	Review
Lee, PH; Yamada, T; Park, CS; Shen, Y; Puppi, M; Lacorazza, HD	Lacorazza, HD	G0S2 modulates homeostatic proliferation of naive CD8(+) T cells and inhibits oxidative phosphorylation in mitochondria	SWITCH GENE 2; METABOLIC PATHWAYS; MONONUCLEAR-CELLS; ADIPOSE LIPOLYSIS; MEMORY; EXPRESSION; DIFFERENTIATION; QUIESCENCE; PROTEIN; ACTIVATION	2015	AUG	IMMUNOLOGY AND CELL BIOLOGY	93	7	605	615	6	10.1038/icb.2015.9	25666096	Article
Vergara, D; D'Alessandro, M; Rizzello, A; De Riccardis, L; Lunetti, P; Del Boccio, P; De Robertis, F; Trianni, G; Maffia, M; Giudetti, AM	Maffia, M	A lipidomic approach to the study of human CD4(+) T lymphocytes in multiple sclerosis	MASS-SPECTROMETRY; CARDIOLIPIN; CELLS; RAT; IONIZATION; DAMAGE; BRAIN; MODEL	2015	JUL 24	BMC NEUROSCIENCE	16				14	10.1186/s12868-015-0183-1	26205308	Article
Cantrell, D	Cantrell, D	Signaling in Lymphocyte Activation	CELL ANTIGEN-RECEPTOR; NF-KAPPA-B; T-CELLS; TYROSINE KINASES; MOLECULAR-BASIS; FAMILY; ORGANIZATION; DIFFERENTIATION; DIACYLGLYCEROL; TOLERANCE	2015	JUN	COLD SPRING HARBOR PERSPECTIVES IN BIOLOGY	7	6			40	10.1101/cshperspect.a018788	26032717	Article
Cui, GL; Staron, MM; Gray, SM; Ho, PC; Amezquita, RA; Wu, JX; Kaech, SM	Kaech, SM	IL-7-Induced Glycerol Transport and TAG Synthesis Promotes Memory CD8(+) T Cell Longevity	BASAL HOMEOSTATIC PROLIFERATION; INTERLEUKIN (IL)-7; IL-7; NAIVE; GENERATION; EXPRESSION; EXPANSION; SURVIVAL; BCL-2; REQUIREMENTS	2015	MAY 7	CELL	161	4	750	761	189	10.1016/j.cell.2015.03.021	25957683	Article
Liu, CH; Chapman, NM; Karmaus, PWF; Zeng, H; Chi, HB	Chi, HB	mTOR and metabolic regulation of conventional and regulatory T cells	RAPAMYCIN COMPLEX 1; MAMMALIAN TARGET; CUTTING EDGE; IMMUNE-RESPONSES; NATURAL-KILLER; DIACYLGLYCEROL KINASES; GLYCOLYTIC METABOLISM; DEPENDENT ACTIVATION; ANTIGEN RECEPTOR; GLUCOSE-UPTAKE	2015	MAY	JOURNAL OF LEUKOCYTE BIOLOGY	97	5	837	847	36	10.1189/jlb.2RI0814-408R	25714803	Review
Patsoukis, N; Bardhan, K; Chatterjee, P; Sari, D; Liu, BL; Bell, LN; Karoly, ED; Freeman, GJ; Petkova, V; Seth, P; Li, LQ; Boussiotis, VA	Boussiotis, VA	PD-1 alters T-cell metabolic reprogramming by inhibiting glycolysis and promoting lipolysis and fatty acid oxidation	CHRONIC VIRAL-INFECTION; RESPIRATORY CAPACITY; DISEASE PROGRESSION; SIGNALING PATHWAY; LIPID-METABOLISM; TUMOR-GROWTH; ACTIVATION; EXPRESSION; MEMORY; CTLA-4	2015	MAR	NATURE COMMUNICATIONS	6				537	10.1038/ncomms7692	25809635	Article
Yang, Z; Matteson, EL; Goronzy, JJ; Weyand, CM	Weyand, CM	T-cell metabolism in autoimmune disease	SYSTEMIC-LUPUS-ERYTHEMATOSUS; FATTY-ACID-METABOLISM; RHEUMATOID-ARTHRITIS; LYMPHOCYTE ACTIVATION; AEROBIC GLYCOLYSIS; GLUCOSE-METABOLISM; EFFECTOR FUNCTION; N-ACETYLCYSTEINE; GLUTAMINE UPTAKE; DIFFERENTIATION	2015	FEB 11	ARTHRITIS RESEARCH & THERAPY	17				92	10.1186/s13075-015-0542-4	25890351	Review
Echeverria, P; Guardiola, M; Gonzalez, M; Vallve, JC; Bonjoch, A; Puig, J; Clotet, B; Ribalta, J; Negredo, E	Echeverria, P	Association between polymorphisms in genes involved in lipid metabolism and immunological status in chronically HIV-infected patients	IMMUNODEFICIENCY-VIRUS-INFECTION; SINGLE-NUCLEOTIDE POLYMORPHISMS; HIGH-DENSITY-LIPOPROTEIN; ANTIRETROVIRAL THERAPY; TRIGLYCERIDE LEVELS; PROGNOSTIC VALUE; HDL CHOLESTEROL; DISEASE; DYSLIPIDEMIA; INDIVIDUALS	2015	FEB	ANTIVIRAL RESEARCH	114		48	52	3	10.1016/j.antiviral.2014.12.002	25500319	Article
Hu, X; Wang, YH; Hao, LY; Liu, XK; Lesch, CA; Sanchez, BM; Wendling, JM; Morgan, RW; Aicher, TD; Carter, LL; Toogood, PL; Glick, GD	Hu, X	Sterol metabolism controls T(H)17 differentiation by generating endogenous ROR gamma agonists	MACROPHAGE LIPID-METABOLISM; T-CELLS; OXIDIZED CHOLESTEROL; REGULATORY NETWORK; IN-VIVO; LIGANDS; ATHEROSCLEROSIS; OXYSTEROLS; EXPRESSION; PROTEIN	2015	FEB	NATURE CHEMICAL BIOLOGY	11	2	141	U84	128	10.1038/NCHEMBIO.1714	25558972	Article
Lochner, M; Berod, L; Sparwasser, T	Lochner, M	Fatty acid metabolism in the regulation of T cell function	ACTIVATED PROTEIN-KINASE; ACETYL-COA CARBOXYLASE-2; VERSUS-HOST-DISEASE; BREAST-CANCER CELLS; DE-NOVO LIPOGENESIS; ATP-CITRATE LYASE; SKELETAL-MUSCLE; 5-AMINOIMIDAZOLE-4-CARBOXAMIDE RIBONUCLEOSIDE; AMPK PHOSPHORYLATION; HISTONE ACETYLATION	2015	FEB	TRENDS IN IMMUNOLOGY	36	2	81	91	211	10.1016/j.it.2014.12.005	25592731	Review
Priyadharshini, B; Turka, LA	Turka, LA	T-cell energy metabolism as a controller of cell fate in transplantation	DENDRITIC CELLS; EFFECTOR FUNCTION; MTOR; MEMORY; ACTIVATION; DIFFERENTIATION; TOLERANCE; PATHWAYS; CHECKPOINT; REGULATOR	2015	FEB	CURRENT OPINION IN ORGAN TRANSPLANTATION	20	1	21	28	16	10.1097/MOT.0000000000000149	25563988	Review
Hough, KP; Chisolm, DA; Weinmann, AS	Weinmann, AS	Transcriptional regulation of T cell metabolism	MOLECULAR-MECHANISMS; LINEAGE COMMITMENT; C-MYC; MEMORY; EFFECTOR; BET; EXPANSION; PATHWAYS; ROLES; DIFFERENTIATION	2015		MOLECULAR IMMUNOLOGY	68	2	520	526	14	10.1016/j.molimm.2015.07.038	26298576	Article
Maggio, R; Viscomi, C; Andreozzi, P; D'Ettorre, G; Viscogliosi, G; Barbaro, B; Gori, M; Vullo, V; Balsano, C	Balsano, C	Normocaloric Low Cholesterol Diet Modulates Th17/Treg Balance in Patients with Chronic Hepatitis C Virus Infection	GROWTH-FACTOR-BETA; TH17 CELLS; LIVER FIBROSIS; AUTOIMMUNE; INFLAMMATION; SERUM; INTERLEUKIN-17; PERSISTENCE; EXPRESSION; DISEASE	2014	DEC 22	PLOS ONE	9	12			24	10.1371/journal.pone.0112346	25532016	Article
de Jong, AJ; Kloppenburg, M; Toes, REM; Ioan-Facsinay, A	Ioan-Facsinay, A	Fatty acids, lipid mediators, and T-cell function	PROTEIN-COUPLED RECEPTORS; BODY-MASS INDEX; INFLAMMATORY-BOWEL-DISEASE; DIET-INDUCED OBESITY; IMMUNE-RESPONSE; LYMPHOCYTE-PROLIFERATION; COMPARATIVE TOXICITY; ADIPOSE-TISSUE; LINOLEIC-ACID; TNF-ALPHA	2014	OCT 13	FRONTIERS IN IMMUNOLOGY	5				73	10.3389/fimmu.2014.00483	25352844	Review
Moris, A; Murray, S; Cardinaud, S	Moris, A	AID and APOBECs span the gap between innate and adaptive immunity	IMMUNODEFICIENCY-VIRUS TYPE-1; INDUCED CYTIDINE DEAMINASE; RNA-EDITING ENZYME; CD4(+) T-CELLS; ANTIVIRAL PROTEIN APOBEC3G; INFECTIVITY FACTOR VIF; HEPATITIS-B; RETROVIRAL RESTRICTION; REVERSE-TRANSCRIPTASE; SOMATIC HYPERMUTATION	2014	OCT 13	FRONTIERS IN MICROBIOLOGY	5				51	10.3389/fmicb.2014.00534	25352838	Review
Larbi, A; Fortin, C; Dupuis, G; Berrougui, H; Khalil, A; Fulop, T	Larbi, A	Immunomodulatory role of high-density lipoproteins: impact on immunosenescence	AGE-RELATED IMPAIRMENT; HUMAN T-LYMPHOCYTES; LIPID RAFTS; SIGNAL-TRANSDUCTION; DOWN-REGULATION; A-I; CHOLESTEROL; HDL; ACTIVATION; CYCLODEXTRIN	2014	OCT	AGE	36	5			18	10.1007/s11357-014-9712-6	25216565	Article
Soroosh, P; Wu, JJ; Xue, XH; Song, J; Sutton, SW; Sablad, M; Yu, JX; Nelen, MI; Liu, XJ; Castro, G; Luna, R; Crawford, S; Banie, H; Dandridge, RA; Deng, XH; Bittner, A; Kuei, C; Tootoonchi, M; Rozenkrants, N; Herman, K; Gao, JJ; Yang, XV; Sachen, K; Ngo, K; Fung-Leung, WP; Nguyen, S; de Leon-Tabaldo, A; Blevitt, J; Zhang, Y; Cummings, MD; Rao, T; Mani, NS; Liu, CL; McKinnon, M; Milla, ME; Fourie,…	Sun, SQ	Oxysterols are agonist ligands of ROR gamma t and drive Th17 cell differentiation	BILE-ACID BIOSYNTHESIS; STEROL 27-HYDROXYLASE; MIGRATION; BINDING; ASSAYS; ALPHA; EBI2	2014	AUG 19	PROCEEDINGS OF THE NATIONAL ACADEMY OF SCIENCES OF THE UNITED STATES OF AMERICA	111	33	12163	12168	153	10.1073/pnas.1322807111	25092323	Article
O'Sullivan, D; van der Windt, GJW; Huang, SCC; Curtis, JD; Chang, CH; Buck, MD; Qiu, J; Smith, AM; Lam, WY; DiPlato, LM; Hsu, FF; Birnbaum, MJ; Pearce, EJ; Pearce, EL	Pearce, EL	Memory CD8(+) T Cells Use Cell-Intrinsic Lipolysis to Support the Metabolic Programming Necessary for Development	FATTY-ACID-METABOLISM; LIPID-METABOLISM; ADIPOSE-TISSUE; LIFE-SPAN; ACTIVATION; OXIDATION; PROTEINS; PROLIFERATION; BIOGENESIS; CATABOLISM	2014	JUL 17	IMMUNITY	41	1	75	88	427	10.1016/j.immuni.2014.06.005	25001241	Article
Park, HJ; Kim, DH; Choi, JY; Kim, WJ; Kim, JY; Senejani, AG; Hwang, SS; Kim, LK; Tobiasova, Z; Lee, GR; Craft, J; Bothwell, ALM; Choi, JM	Bothwell, ALM	PPAR gamma Negatively Regulates T Cell Activation to Prevent Follicular Helper T Cells and Germinal Center Formation	CXC CHEMOKINE RECEPTOR-5; NUCLEAR RECEPTORS; AGONISTS; EXPRESSION; IMMUNOREGULATION; INFLAMMATION; MATURATION; PHENOTYPE; ICOS; MICE	2014	JUN 12	PLOS ONE	9	6			27	10.1371/journal.pone.0099127	24921943	Article
Yu, XH; Jiang, N; Zheng, XL; Cayabyab, FS; Tang, ZB; Tang, CK	Tang, ZB	Interleukin-17A in lipid metabolism and atherosclerosis	MESSENGER-RNA; T-LYMPHOCYTES; CUTTING EDGE; IL-17; EXPRESSION; CELLS; BETA; INFLAMMATION; CYTOKINES; ACT1	2014	APR 20	CLINICA CHIMICA ACTA	431		33	39	26	10.1016/j.cca.2014.01.012	24508995	Review
Maciolek, JA; Pasternak, JA; Wilson, HL	Wilson, HL	Metabolism of activated T lymphocytes	HUMAN PERIPHERAL LYMPHOCYTES; CELL-ACTIVATION; INDOLEAMINE 2,3-DIOXYGENASE; PROTEIN-SYNTHESIS; INSULIN-RESISTANCE; AEROBIC GLYCOLYSIS; KINASE ACTIVATION; SIGNALING PATHWAY; GENE-EXPRESSION; DNA-SYNTHESIS	2014	APR	CURRENT OPINION IN IMMUNOLOGY	27		60	74	119	10.1016/j.coi.2014.01.006	24556090	Review
McDonald, G; Deepak, S; Miguel, L; Hall, CJ; Isenberg, DA; Magee, AI; Butters, T; Jury, EC	Jury, EC	Normalizing glycosphingolipids restores function in CD4(+) T cells from lupus patients	LIVER-X-RECEPTOR; LIPID RAFTS; ASSOCIATION; METABOLISM; GANGLIOSIDES; MICRODOMAINS; OLIGOSACCHARIDES; HETEROGENEITY; ACCUMULATION; INTEGRATORS	2014	FEB	JOURNAL OF CLINICAL INVESTIGATION	124	2	712	724	93	10.1172/JCI69571	24463447	Article
Bondarenko, S; Catapano, AL; Norata, GD	Norata, GD	The CD1d-Natural Killer T Cell Axis in Atherosclerosis	INVARIANT NKT CELLS; NATURAL-KILLER; DENDRITIC CELLS; ANTIGEN PRESENTATION; LIPID ANTIGENS; ADIPOSE-TISSUE; INKT CELLS; ACTIVATION; DIFFERENTIATION; SUBSETS	2014		JOURNAL OF INNATE IMMUNITY	6	1	3	12	16	10.1159/000351034	23774666	Review
Dowds, CM; Kornell, SC; Blumberg, RS; Zeissig, S	Blumberg, RS	Lipid antigens in immunity	KILLER-T-CELLS; INVARIANT NKT CELLS; TRIGLYCERIDE TRANSFER PROTEIN; HUMAN DENDRITIC CELLS; ALPHA-GALACTOSYLCERAMIDE; HUMAN CD1D; PHASE-I; ULCERATIVE-COLITIS; ADIPOSE-TISSUE; TUMOR IMMUNOSURVEILLANCE	2014	JAN	BIOLOGICAL CHEMISTRY	395	1	61	81	23	10.1515/hsz-2013-0220	23999493	Review
Yang, K; Shrestha, S; Zeng, H; Karmaus, PWF; Neale, G; Vogel, P; Guertin, DA; Lamb, RF; Chi, HB	Chi, HB	T Cell Exit from Quiescence and Differentiation into Th2 Cells Depend on Raptor-mTORC1-Mediated Metabolic Reprogramming	FATE DECISIONS; REG CELLS; MTOR; ACTIVATION; EFFECTOR; AXIS; COMMITMENT; CHECKPOINT; EXPRESSION; SURVIVAL	2013	DEC 12	IMMUNITY	39	6	1043	1056	190	10.1016/j.immuni.2013.09.015	24315998	Article
Almena, M; Andrada, E; Liebana, R; Merida, I	Merida, I	Diacylglycerol metabolism attenuates T-cell receptor signaling and alters thymocyte differentiation	KINASE-ALPHA; LINEAGE COMMITMENT; THYMIC SELECTION; PRE-TCR; EXPRESSION; RASGRP1; ACTIVATION; STRENGTH; CD4; MECHANISMS	2013	NOV	CELL DEATH & DISEASE	4				14	10.1038/cddis.2013.396	24201811	Article
Zeng, H; Chi, HB	Chi, HB	The interplay between regulatory T cells and metabolism in immune regulation	ALTERNATIVELY ACTIVATED MACROPHAGES; LINKED INSULIN-RESISTANCE; SATURATED FATTY-ACIDS; ADIPOSE-TISSUE; MTOR KINASE; REG CELLS; INFLAMMASOME ACTIVATION; TRYPTOPHAN CATABOLISM; GLUCOSE-HOMEOSTASIS; AUTOIMMUNE-DISEASE	2013	NOV	ONCOIMMUNOLOGY	2	11			37	10.4161/onci.26586	24404429	Review
Zeng, H; Yang, K; Cloer, C; Neale, G; Vogel, P; Chi, HB	Chi, HB	mTORC1 couples immune signals and metabolic programming to establish T-reg-cell function	CUTTING EDGE; DIFFERENTIATION; ACTIVATION; EFFECTOR; DISEASE; CTLA-4; AKT; SUPPRESSION; HOMEOSTASIS; EXPRESSION	2013	JUL 25	NATURE	499	7459	485	+	498	10.1038/nature12297	23812589	Article
Strodthoff, D; Lundberg, AM; Agardh, HE; Ketelhuth, DFJ; Paulsson-Berne, G; Arner, P; Hansson, GK; Gerdes, N	Gerdes, N	Lack of Invariant Natural Killer T Cells Affects Lipid Metabolism in Adipose Tissue of Diet-Induced Obese Mice	HORMONE-SENSITIVE LIPASE; TUMOR-NECROSIS-FACTOR; NKT CELLS; GLUCOSE-INTOLERANCE; INSULIN-RESISTANCE; INTERFERON-GAMMA; GENE-EXPRESSION; INFLAMMATION; ACTIVATION; LIVER	2013	JUN	ARTERIOSCLEROSIS THROMBOSIS AND VASCULAR BIOLOGY	33	6	1189	+	19	10.1161/ATVBAHA.112.301105	23520162	Article
Cheng, HY; Wu, RP; Gebre, AK; Hanna, RN; Smith, DJ; Parks, JS; Ley, K; Hedrick, CC	Hedrick, CC	Increased Cholesterol Content in Gammadelta (gamma delta) T Lymphocytes Differentially Regulates Their Activation	E-DEFICIENT MICE; LIPID RAFTS; INTRAEPITHELIAL LYMPHOCYTES; INTERFERON-GAMMA; CELL-ACTIVATION; NILE-RED; RECEPTOR; ATHEROSCLEROSIS; STIMULATION; EXPRESSION	2013	MAY 21	PLOS ONE	8	5			27	10.1371/journal.pone.0063746	23704936	Article
Muscolini, M; Camperio, C; Capuano, C; Caristi, S; Piccolella, E; Galandrini, R; Tuosto, L	Tuosto, L	Phosphatidylinositol 4-Phosphate 5-Kinase a Activation Critically Contributes to CD28-Dependent Signaling Responses	NF-KAPPA-B; T-CELL-ACTIVATION; LIPID KINASE FAMILY; IMMUNOLOGICAL SYNAPSE; MEMBRANE MICRODOMAINS; D-3 PHOSPHOINOSITIDES; PHOSPHATE KINASE; PHOSPHOLIPASE-C; IMMUNE-RESPONSE; CD28	2013	MAY 15	JOURNAL OF IMMUNOLOGY	190	10	5279	5286	18	10.4049/jimmunol.1203157	23589613	Article
Kidani, Y; Elsaesser, H; Hock, MB; Vergnes, L; Williams, KJ; Argus, JP; Marbois, BN; Komisopoulou, E; Wilson, EB; Osborne, TF; Graeber, TG; Reue, K; Brooks, DG; Bensinger, SJ	Bensinger, SJ	Sterol regulatory element-binding proteins are essential for the metabolic programming of effector T cells and adaptive immunity	FATTY-ACID SYNTHESIS; ANTIGEN RECEPTOR; LIPID RAFTS; CHOLESTEROL; MEMORY; MICE; HOMEOSTASIS; ACTIVATION; PATHWAY; MYC	2013	MAY	NATURE IMMUNOLOGY	14	5	489	+	256	10.1038/ni.2570	23563690	Article
da Rocha , LF; Dantas, AT; Duarte, ALBP; Rego, MJBD; Pitta, ID; Pitta, AGD	da Rocha , LF	PPAR gamma Agonists in Adaptive Immunity: What Do Immune Disorders and Their Models Have to Tell Us?	ACTIVATED-RECEPTOR-GAMMA; REGULATORY T-CELLS; GENE-EXPRESSION; IFN-GAMMA; CYTOKINE EXPRESSION; MULTIPLE-SCLEROSIS; NUCLEAR RECEPTORS; IL-12 PRODUCTION; NITRIC-OXIDE; LIGANDS	2013		PPAR RESEARCH	2013				21	10.1155/2013/519724	23983678	Review
Gulvady, AA; Murphy, EJ; Ciolino, HP; Cabrera, RM; Jolly, CA	Jolly, CA	Glycerol-3-Phosphate Acyltransferase-1 Gene Ablation Results in Altered Thymocyte Lipid Content and Reduces Thymic T Cell Production in Mice	METABOLISM; LYMPHOCYTES; RESTRICTION; EXPRESSION; INFECTION; MEMORY; AGE	2013	JAN	LIPIDS	48	1	3	12	8	10.1007/s11745-012-3741-7	23179391	Article
Taub, DD; Hesdorffer, CS; Ferrucci, L; Madara, K; Schwartz, JB; Goetzl, EJ	Goetzl, EJ	Distinct energy requirements for human memory CD4 T-cell homeostatic functions	ACTIVATED PROTEIN-KINASE; LIPID-METABOLISM; GLUCOSE-UPTAKE; EXPRESSION; GENERATION; EFFECTOR; FATE	2013	JAN	FASEB JOURNAL	27	1	342	349	9	10.1096/fj.12-217620	22972918	Article
Caro-Maldonado, A; Gerriets, VA; Rathmell, JC	Rathmell, JC	Matched and mismatched metabolic fuels in lymphocyte function	T-CELL-ACTIVATION; CYTOCHROME-C RELEASE; GLUCOSE-METABOLISM; MITOCHONDRIAL HYPERPOLARIZATION; SIGNALING PATHWAY; APOPTOSIS; AUTOPHAGY; SURVIVAL; AKT; DIFFERENTIATION	2012	DEC	SEMINARS IN IMMUNOLOGY	24	6	405	413	30	10.1016/j.smim.2012.12.002	23290889	Review
van der Windt, GJW; Pearce, EL	Pearce, EL	Metabolic switching and fuel choice during T-cell differentiation and memory development	ACTIVATED PROTEIN-KINASE; SPARE RESPIRATORY CAPACITY; REGULATES LIPID-METABOLISM; FOXO TRANSCRIPTION FACTORS; KRUPPEL-LIKE FACTOR-2; DENDRITIC CELLS; LIFE-SPAN; MAMMALIAN TARGET; SKELETAL-MUSCLE; MITOCHONDRIAL BIOGENESIS	2012	SEP	IMMUNOLOGICAL REVIEWS	249		27	42	267	10.1111/j.1600-065X.2012.01150.x	22889213	Review
Miles, EA; Calder, PC	Calder, PC	Influence of marine n-3 polyunsaturated fatty acids on immune function and a systematic review of their effects on clinical outcomes in rheumatoid arthritis	DIETARY FISH-OIL; TUMOR-NECROSIS-FACTOR; BLOOD MONONUCLEAR-CELLS; GAMMA-LINOLENIC ACID; EICOSAPENTAENOIC ACID; DOUBLE-BLIND; FACTOR-ALPHA; LYMPHOCYTE-PROLIFERATION; DOCOSAHEXAENOIC ACID; HEALTHY HUMANS	2012	JUN	BRITISH JOURNAL OF NUTRITION	107		S171	S184	231	10.1017/S0007114512001560	22591891	Review
Hou, TY; Monk, JM; Fan, YY; Barhoumi, R; Chen, YQ; Rivera, GM; McMurray, DN; Chapkin, RS	Chapkin, RS	n-3 polyunsaturated fatty acids suppress phosphatidylinositol 4,5-bisphosphate-dependent actin remodelling during CD4(+) T-cell activation	SYNDROME PROTEIN WASP; LIPID RAFTS; DOCOSAHEXAENOIC ACID; LONG-CHAIN; CYTOSKELETON; RECEPTOR; SYNAPSE; OMEGA-3; ALTERS; CANCER	2012	APR 1	BIOCHEMICAL JOURNAL	443		27	37	30	10.1042/BJ20111589	22250985	Article
Choi, JM; Bothwell, ALM	Choi, JM	The Nuclear Receptor PPARs as Important Regulators of T-Cell Functions and Autoimmune Diseases	PROLIFERATOR-ACTIVATED-RECEPTOR; LIGAND-BINDING DOMAIN; GENE-EXPRESSION; GAMMA AGONISTS; TRANSCRIPTION FACTOR; FATTY-ACIDS; ALPHA; INFLAMMATION; INHIBIT; TRANSREPRESSION	2012	MAR	MOLECULES AND CELLS	33	3	217	222	98	10.1007/s10059-012-2297-y	22382683	Review
Kunisawa, J; Kiyono, H	Kunisawa, J	Immunological Function of Sphingosine 1-Phosphate in the Intestine	CD4 T-CELLS; LYMPHOCYTE EGRESS; IMMUNE REGULATION; EPITHELIAL-CELLS; RECEPTOR 2; S1P LYASE; SPHINGOSINE-1-PHOSPHATE; TRAFFICKING; FTY720; SPHINGOMYELIN	2012	MAR	NUTRIENTS	4	3	154	166	24	10.3390/nu4030154	22666543	Review
Bauer, D; Hennig, M; Wasmuth, S; Baehler, H; Busch, M; Steuhl, KP; Thanos, S; Heiligenhaus, A	Bauer, D	Amniotic Membrane Induces Peroxisome Proliferator-Activated Receptor-gamma Positive Alternatively Activated Macrophages	NF-KAPPA-B; APOPTOTIC CELLS LEADS; HERPES-SIMPLEX; PPAR-GAMMA; OXIDIZED LDL; SIGNALING PATHWAYS; STROMAL KERATITIS; LIPID-METABOLISM; HUMAN CORNEAL; NITRIC-OXIDE	2012	FEB	INVESTIGATIVE OPHTHALMOLOGY & VISUAL SCIENCE	53	2	799	810	25	10.1167/iovs.11-7617	22222510	Article
Takahashi, HK; Cambiaghi, TD; Luchessi, AD; Hirabara, SM; Vinolo, MAR; Newsholme, P; Curi, R	Takahashi, HK	Activation of Survival and Apoptotic Signaling Pathways in Lymphocytes Exposed to Palmitic Acid	ENDOPLASMIC-RETICULUM STRESS; HUMAN T-LYMPHOCYTES; FATTY-ACIDS; PLASMA-MEMBRANE; NITRIC-OXIDE; CELL-DEATH; COMPARATIVE TOXICITY; CYTOKINE PRODUCTION; INFLAMMATORY CELLS; GLUCOSE-METABOLISM	2012	JAN	JOURNAL OF CELLULAR PHYSIOLOGY	227	1	339	350	21	10.1002/jcp.22740	21437903	Article
Michalek, RD; Gerriets, VA; Nichols, AG; Inoue, M; Kazmin, D; Chang, CY; Dwyer, MA; Nelson, ER; Pollizzi, KN; Ilkayeva, O; Giguere, V; Zuercher, WJ; Powell, JD; Shinohara, ML; McDonnell, DP; Rathmell, JC	Rathmell, JC	Estrogen-related receptor-alpha is a metabolic regulator of effector T-cell activation and differentiation	BREAST-CANCER; ERR-ALPHA; GROWTH; KINASE; ORPHAN; IDENTIFICATION; EXPRESSION; HYPOXIA; SWITCH	2011	NOV 8	PROCEEDINGS OF THE NATIONAL ACADEMY OF SCIENCES OF THE UNITED STATES OF AMERICA	108	45	18348	18353	157	10.1073/pnas.1108856108	22042850	Article
Getz, GS; VanderLaan, PA; Reardon, CA	Getz, GS	Natural killer T cells in lipoprotein metabolism and atherosclerosis	NKT CELLS; ANTIGEN PRESENTATION; IMMUNE-RESPONSE; INVARIANT; ACTIVATION; DEFICIENCY; SYSTEM; MICE; ISOGLOBOTRIHEXOSYLCERAMIDE; INTESTINE	2011	NOV	THROMBOSIS AND HAEMOSTASIS	106	5	814	819	32	10.1160/TH11-05-0336	21946866	Article
MacIver, NJ; Blagih, J; Saucillo, DC; Tonelli, L; Griss, T; Rathmell, JC; Jones, RG	Jones, RG	The Liver Kinase B1 Is a Central Regulator of T Cell Development, Activation, and Metabolism	FACTOR-INDEPENDENT SURVIVAL; HEMATOPOIETIC STEM-CELLS; LKB1 TUMOR-SUPPRESSOR; PROTEIN-KINASE; GLUCOSE-METABOLISM; SIGNAL-TRANSDUCTION; LKB1-AMPK PATHWAY; MAMMALIAN TARGET; UPSTREAM KINASE; DEFICIENT MICE	2011	OCT 15	JOURNAL OF IMMUNOLOGY	187	8	4187	4198	159	10.4049/jimmunol.1100367	21930968	Article
Kotas, ME; Lee, HY; Gillum, MP; Annicelli, C; Guigni, BA; Shulman, GI; Medzhitov, R	Kotas, ME	Impact of CD1d Deficiency on Metabolism	KILLER T-CELLS; FATTY LIVER-DISEASE; INSULIN-RESISTANCE; NKT CELLS; IMMUNE-SYSTEM; GLUCOSE-INTOLERANCE; INKT CELLS; MICE; OBESITY; ACTIVATION	2011	SEP 29	PLOS ONE	6	9			62	10.1371/journal.pone.0025478	21980475	Article
Ghare, S; Patil, M; Hote, P; Suttles, J; McClain, C; Barve, S; Joshi-Barve, S	Joshi-Barve, S	Ethanol Inhibits Lipid Raft-Mediated TCR Signaling and IL-2 Expression: Potential Mechanism of Alcohol-Induced Immune Suppression	TYROSINE KINASE; FUNCTIONAL-ANALYSIS; GAMMA-INTERFERON; ACTIVATION; RECEPTOR; INTERLEUKIN-2; PHOSPHORYLATION; ZAP-70; LAT; REQUIREMENT	2011	AUG	ALCOHOLISM-CLINICAL AND EXPERIMENTAL RESEARCH	35	8	1435	1444	30	10.1111/j.1530-0277.2011.01479.x	21463338	Article
Taylor, HE; Linde, ME; Khatua, AK; Popik, W; Hildreth, JEK	Hildreth, JEK	Sterol Regulatory Element-Binding Protein 2 Couples HIV-1 Transcription to Cholesterol Homeostasis and T Cell Activation	IMMUNODEFICIENCY-VIRUS REPLICATION; FACTOR TFII-I; LIPID RAFTS; GENE-EXPRESSION; INFECTION; TYPE-1; OXYSTEROLS; INDUCTION; PATHOGENESIS; INITIATION	2011	AUG	JOURNAL OF VIROLOGY	85	15	7699	7709	23	10.1128/JVI.00337-11	21613400	Article
Leung, B; Harris, HW	Harris, HW	NKT Cells: The Culprits of Sepsis?	HIGH-DENSITY-LIPOPROTEIN; KILLER T-CELLS; LIPOPOLYSACCHARIDE-INDUCED SHOCK; NECROSIS-FACTOR-ALPHA; APOLIPOPROTEIN-E; CUTTING EDGE; IN-VIVO; BACTERIAL LIPOPOLYSACCHARIDES; INTERFERON-GAMMA; CD1D ACTIVATION	2011	MAY	JOURNAL OF SURGICAL RESEARCH	167	1	87	95	17	10.1016/j.jss.2010.09.038	21035139	Review
Postigo, J; Genre, F; Iglesias, M; Fernandez-Rey, M; Buelta, L; Rodriguez-Rey, JC; Merino, J; Merino, R	Merino, R	Exacerbation of Type II Collagen-Induced Arthritis in Apolipoprotein E-Deficient Mice in Association With the Expansion of Th1 and Th17 Cells	HIGH-DENSITY-LIPOPROTEIN; TUMOR-NECROSIS-FACTOR; C57BL/6 H-2(B) MICE; RHEUMATOID-ARTHRITIS; LIPID PROFILES; TRANSGENIC MICE; T-LYMPHOCYTES; MOUSE MODELS; FACTOR-ALPHA; INHIBITS 3	2011	APR	ARTHRITIS AND RHEUMATISM	63	4	971	980	29	10.1002/art.30220	21225684	Article
Michalek, RD; Gerriets, VA; Jacobs, SR; Macintyre, AN; MacIver, NJ; Mason, EF; Sullivan, SA; Nichols, AG; Rathmell, JC	Rathmell, JC	Cutting Edge: Distinct Glycolytic and Lipid Oxidative Metabolic Programs Are Essential for Effector and Regulatory CD4(+) T Cell Subsets	KINASE; DIFFERENTIATION; ACTIVATION; DISEASE; GROWTH; MEMORY	2011	MAR 15	JOURNAL OF IMMUNOLOGY	186	6	3299	3303	1172	10.4049/jimmunol.1003613	21317389	Article
Zuniga, LA; Shen, WJ; Joyce-Shaikh, B; Pyatnova, EA; Richards, AG; Thom, C; Andrade, SM; Cua, DJ; Kraemer, FB; Butcher, EC	Butcher, EC	IL-17 Regulates Adipogenesis, Glucose Homeostasis, and Obesity	TUMOR-NECROSIS-FACTOR; HUMAN ADIPOSE-TISSUE; DELTA T-CELLS; INSULIN-RESISTANCE; METABOLIC SYNDROME; ADIPOCYTE DIFFERENTIATION; INFLAMMATORY CYTOKINES; INTERFERON-GAMMA; FACTOR-ALPHA; TH17 CELLS	2010	DEC 1	JOURNAL OF IMMUNOLOGY	185	11	6947	6959	262	10.4049/jimmunol.1001269	21037091	Article
Huang, YH; Sauer, K	Sauer, K	Lipid Signaling in T-Cell Development and Function	PLECKSTRIN HOMOLOGY DOMAIN; PHOSPHOLIPASE-C-GAMMA; PROTEIN-KINASE-B; INOSITOL 1,4,5-TRISPHOSPHATE 3-KINASE; PHOSPHATIDYLINOSITOL 3-KINASE; TEC KINASES; MICE LACKING; PH DOMAIN; NEGATIVE SELECTION; PLASMA-MEMBRANE	2010	NOV	COLD SPRING HARBOR PERSPECTIVES IN BIOLOGY	2	11			45	10.1101/cshperspect.a002428	20943760	Article
Tokuda, N; Adachi, T; Adachi, Y; Higashi, M; Sharifi, K; Tuerxun, T; Sawada, T; Kondo, H; Owada, Y	Tokuda, N	Identification of FABP7 in fibroblastic reticular cells of mouse lymph nodes	ACID-BINDING-PROTEIN; POLYUNSATURATED FATTY-ACIDS; DENDRITIC CELLS; T-CELLS; LOCALIZATION; BRAIN; MICE; EXPRESSION; CORTEX; GENES	2010	NOV	HISTOCHEMISTRY AND CELL BIOLOGY	134	5	445	452	15	10.1007/s00418-010-0754-2	21042809	Article
Kim, CS; Tu, TH; Kawada, T; Kim, BS; Yu, R	Yu, R	The Immune Signaling Molecule 4-1BB Stimulation Reduces Adiposity, Insulin Resistance, and Hepatosteatosis in Obese Mice	ACTIVATED PROTEIN-KINASE; ANTI-4-1BB MONOCLONAL-ANTIBODY; FATTY-ACID OXIDATION; T-CELL RESPONSES; INTERFERON-GAMMA; GLUCOSE-METABOLISM; CRUCIAL ROLE; IN-VIVO; PROLIFERATION; INFLAMMATION	2010	OCT	ENDOCRINOLOGY	151	10	4725	4735	13	10.1210/en.2010-0346	20719857	Article
Duriancik, DM; Lackey, DE; Hoag, KA	Hoag, KA	Vitamin A as a Regulator of Antigen Presenting Cells	TRANS-RETINOIC ACID; DENDRITIC CELLS; T-CELLS; FOXP3 INDUCTION; IN-VIVO; EXPRESSION; RECEPTOR; DEFICIENCY; MOUSE; BETA	2010	AUG	JOURNAL OF NUTRITION	140	8	1395	1399	47	10.3945/jn.110.124461	20554902	Article
Yang, L; Zhang, YX; Wang, LD; Fan, FJ; Zhu, L; Li, ZG; Ruan, XB; Huang, H; Wang, ZZ; Huang, ZH; Huang, YL; Yan, XQ; Chen, Y	Chen, Y	Amelioration of high fat diet induced liver lipogenesis and hepatic steatosis by interleukin-22	INDUCED INSULIN-RESISTANCE; T-CELL; SKIN INFLAMMATION; GENE-EXPRESSION; DEFICIENT MICE; HOST-DEFENSE; OB/OB MICE; IL-22; CYTOKINE; RECEPTOR	2010	AUG	JOURNAL OF HEPATOLOGY	53	2	339	347	96	10.1016/j.jhep.2010.03.004	20452699	Article
Armstrong, AJ; Gebre, AK; Parks, JS; Hedrick, CC	Hedrick, CC	ATP-Binding Cassette Transporter G1 Negatively Regulates Thymocyte and Peripheral Lymphocyte Proliferation	ATHEROSCLEROTIC LESION DEVELOPMENT; LIPID RAFTS; CELLULAR CHOLESTEROL; SIGNALING PATHWAYS; ABCG1; RECEPTOR; MICE; HDL; ACCUMULATION; MACROPHAGES	2010	JAN 1	JOURNAL OF IMMUNOLOGY	184	1	173	183	71	10.4049/jimmunol.0902372	19949102	Article
Corda, D; Zizza, P; Varone, A; Filippi, BM; Mariggio, S	Mariggio, S	The glycerophosphoinositols: cellular metabolism and biological functions	CYTOSOLIC PHOSPHOLIPASE A(2); TANDEM MASS-SPECTROMETRY; PROTEIN-COUPLED RECEPTORS; SACCHAROMYCES-CEREVISIAE; IN-VITRO; ELECTROSPRAY-IONIZATION; ESCHERICHIA-COLI; THYROID-CELLS; ARACHIDONIC-ACID; GLYCEROPHOSPHODIESTER PHOSPHODIESTERASE	2009	NOV	CELLULAR AND MOLECULAR LIFE SCIENCES	66	21	3449	3467	25	10.1007/s00018-009-0113-4	19669618	Review
Geyeregger, R; Shehata, M; Zeyda, M; Kiefer, FW; Stuhlmeier, KM; Porpaczy, E; Zlabinger, GJ; Jager, U; Stulnig, TM	Stulnig, TM	Liver X receptors interfere with cytokine-induced proliferation and cell survival in normal and leukemic lymphocytes	PHOSPHATIDYLINOSITOL 3-KINASE; BETA-CHAIN; RETINOBLASTOMA PROTEIN; LIPID-METABOLISM; IN-VIVO; ACTIVATION; EXPRESSION; APOPTOSIS; CYCLE; INHIBITION	2009	NOV	JOURNAL OF LEUKOCYTE BIOLOGY	86	5	1039	1048	45	10.1189/jlb.1008663	19671841	Article
Klotz, L; Burgdorf, S; Dani, I; Saijo, K; Flossdorf, J; Hucke, S; Alferink, J; Novak, N; Beyer, M; Mayer, G; Langhans, B; Klockgether, T; Waisman, A; Eberl, G; Schultze, J; Famulok, M; Kolanus, W; Glass, C; Kurts, C; Knolle, PA	Knolle, PA	The nuclear receptor PPAR gamma selectively inhibits Th17 differentiation in a T cell-intrinsic fashion and suppresses CNS autoimmunity	ARYL-HYDROCARBON RECEPTOR; PROINFLAMMATORY IL-17(+); MULTIPLE-SCLEROSIS; LIPID-METABOLISM; RETINOIC ACID; T-H-17 CELLS; TGF-BETA; INFLAMMATION; ENCEPHALOMYELITIS; T(H)17	2009	SEP 28	JOURNAL OF EXPERIMENTAL MEDICINE	206	10	2079	2089	219	10.1084/jem.20082771	19737866	Article
Pearce, EL; Walsh, MC; Cejas, PJ; Harms, GM; Shen, H; Wang, LS; Jones, RG; Choi, YW	Choi, YW	Enhancing CD8 T-cell memory by modulating fatty acid metabolism	REGULATES LIPID-METABOLISM; CD8-T-CELL MEMORY; MAMMALIAN TARGET; CD4-T-CELL HELP; CUTTING EDGE; HOMEOSTASIS; ACTIVATION; EXPRESSION; RAPAMYCIN; GROWTH	2009	JUL 2	NATURE	460	7251	103	U118	997	10.1038/nature08097	19494812	Article
De Libero, G	De Libero, G	How T cells recognize lipids as antigens	MYCOBACTERIAL PHOSPHATIDYLINOSITOL MANNOSIDE; HUMAN CD1D; CRYSTAL-STRUCTURE; NKT CELLS; INTRACELLULAR TRAFFICKING; GLYCOLIPID ANTIGENS; SELF-GLYCOLIPIDS; CYTOPLASMIC TAIL; DENDRITIC CELLS; CUTTING EDGE	2009	APR	CLINICAL LIPIDOLOGY	4	2	189	203	1	10.2217/CLP.09.10		Review
Matthews, SA; Cantrell, DA	Cantrell, DA	New insights into the regulation and function of serine/threonine kinases in T lymphocytes	3-PHOSPHOINOSITIDE-DEPENDENT PROTEIN-KINASE; CELL-RECEPTOR MICROCLUSTERS; IN-VIVO ROLE; PKC-THETA; L-SELECTIN; PHOSPHATIDYLINOSITOL-3-OH KINASE; HISTONE DEACETYLASES; DEVELOPMENT REQUIRES; GLUCOSE-METABOLISM; SIGNALING SYSTEMS	2009	MAR	IMMUNOLOGICAL REVIEWS	228		241	252	22	10.1111/j.1600-065X.2008.00759.x	19290932	Review
Qu, P; Du, H; Wilkes, DS; Yan, C	Yan, C	Critical Roles of Lysosomal Acid Lipase in T Cell Development and Function	EPITHELIAL-CELLS; DEFICIENT MICE; KNOCKOUT MICE; INFLAMMATION; EXPRESSION; GENE; LUNG; ANTIGEN; PROTEIN; CD4(+)	2009	MAR	AMERICAN JOURNAL OF PATHOLOGY	174	3	944	956	43	10.2353/ajpath.2009.080562	19179613	Article
Bensinger, SJ; Bradley, MN; Joseph, SB; Zelcer, N; Janssen, EM; Hausner, MA; Shih, R; Parks, JS; Edwards, PA; Jamieson, BD; Tontonoz, P		LXR signaling couples sterol metabolism to proliferation in the acquired immune response	LIVER-X-RECEPTORS; CHOLESTEROL EFFLUX; NUCLEAR RECEPTORS; CELL-GROWTH; IDENTIFICATION; INHIBITION; PATHWAYS; BINDING; LYMPHOCYTES; ACTIVATION	2008	JUL 11	CELL	134	1	97	111	461	10.1016/j.cell.2008.04.052	18614014	Article
Mori, L; De Libero, G	De Libero, G	Presentation of lipid antigens to T cells	TRIGLYCERIDE TRANSFER PROTEIN; HUMAN DENDRITIC CELLS; NKT CELLS; MYCOBACTERIUM-TUBERCULOSIS; INTRACELLULAR TRAFFICKING; CRYSTAL-STRUCTURE; ENDOPLASMIC-RETICULUM; LIPOGLYCAN ANTIGENS; SELF-GLYCOLIPIDS; CD1D MOLECULES	2008	APR	IMMUNOLOGY LETTERS	117	1	1	8	17	10.1016/j.imlet.2007.11.027	18243339	Review
Chang, WY; McClain, CJ; Liu, MC; Barve, SS; Chen, TS	Chen, TS	Effects of 2(RS)-n-propylthiazolidine-4(R)-carboxylic acid on 4-hydroxy-2-nonenal-induced apoptotic T cell death	REDOX IMBALANCE; ACTIVATION; GLUTATHIONE; INDUCTION; PATHWAYS; INHIBITION; METABOLISM; SURVIVAL; MICE; IL-2	2008	MAR	JOURNAL OF NUTRITIONAL BIOCHEMISTRY	19	3	184	192	4	10.1016/j.jnutbio.2007.02.008	17618106	Article
Narushima, S; Dimeo, D; Tian, J; Zhang, J; Liu, D; Berg, DJ	Berg, DJ	5-Lipoxygenase-derived lipid mediators are not required for the development of NSAID-induced inflammatory bowel disease in IL-10(-/-) mice	NONSTEROIDAL ANTIINFLAMMATORY DRUGS; LEUKOTRIENE B-4; ULCERATIVE-COLITIS; ENHANCED SYNTHESIS; DENDRITIC CELLS; CYSTEINYL LEUKOTRIENES; CHEMOKINE RECEPTORS; RAPID DEVELOPMENT; COLONIC-MUCOSA; EXPRESSION	2008	FEB	AMERICAN JOURNAL OF PHYSIOLOGY-GASTROINTESTINAL AND LIVER PHYSIOLOGY	294	2	G477	G488	7	10.1152/ajpgi.00229.2007	18048478	Article
Yang, YH; Gocke, AR; Lovett-Racke, A; Drew, PD; Racke, MK	Racke, MK	PPAR Alpha Regulation of the Immune Response and Autoimmune Encephalomyelitis	PROLIFERATOR-ACTIVATED-RECEPTOR; PROGRESSIVE MULTIFOCAL LEUKOENCEPHALOPATHY; INHIBIT INFLAMMATORY RESPONSES; REMITTING MULTIPLE-SCLEROSIS; NF-KAPPA-B; DIFFERENTIAL EXPRESSION; CYTOKINE EXPRESSION; TRANSCRIPTION; AGONISTS; PROTEIN	2008		PPAR RESEARCH	2008				35	10.1155/2008/546753	18645614	Review
Szeles, L; Torocsik, D; Nagy, L	Nagy, L	PPAR-gamma in immunity and inflammation: cell types and diseases	PROLIFERATOR-ACTIVATED-RECEPTOR; HUMAN T-LYMPHOCYTES; EPIDERMAL KERATINOCYTE DIFFERENTIATION; TRANSCRIPTION FACTOR-BINDING; MACROPHAGE-GENE-EXPRESSION; NUCLEAR HORMONE-RECEPTORS; HUMAN DENDRITIC CELLS; SMOOTH-MUSCLE-CELLS; PEROXISOME-PROLIFERATOR; 15-DEOXY-DELTA(12,14)-PROSTAGLANDIN J(2)	2007	AUG	BIOCHIMICA ET BIOPHYSICA ACTA-MOLECULAR AND CELL BIOLOGY OF LIPIDS	1771	8	1014	1030	127	10.1016/j.bbalip.2007.02.005	17418635	Review
Rampino, T; Ranghino, A; Guidetti, C; Gregorini, M; Soccio, G; Marasa, M; Libetta, C; Guida, G; De Amici, M; Dal Canton, A	Rampino, T	Activation of PPAR gamma enhances in vitro the immuno suppressive effect of cyclosporine on T lymphocytes	LOW-DOSE CYCLOSPORINE; MYCOPHENOLATE-MOFETIL; TRANSPLANT RECIPIENTS; RECEPTOR-GAMMA; SIROLIMUS; AGONISTS; PHARMACOKINETICS; INFLAMMATION; NEPHROPATHY; COMBINATION	2007	JUL	TRANSPLANT IMMUNOLOGY	18	1	32	36	7	10.1016/j.trim.2007.03.003	17584600	Article
Schumann, J; Facciotti, F; Panza, L; Michieletti, M; Compostella, F; Collmann, A; Mori, L; De Libero, G	De Libero, G	Differential alteration of lipid antigen presentation to NKT cells due to imbalances in lipid metabolism	SPHINGOLIPID ACTIVATOR PROTEINS; CLASS-I MOLECULES; KILLER T-CELLS; V-BETA DOMAIN; NEGATIVE SELECTION; CUTTING EDGE; POSITIVE SELECTION; GENETIC-EVIDENCE; HUMAN CD1D; MOUSE	2007	JUN	EUROPEAN JOURNAL OF IMMUNOLOGY	37	6	1431	1441	55	10.1002/eji.200737160	17492806	Article
Lo, JC; Wang, YG; Tumanov, AV; Bamji, M; Yao, ZM; Reardon, CA; Getz, GS; Fu, YX	Fu, YX	Lymphotoxin beta receptor-dependent control of lipid homeostasis	HEPATIC LIPASE; LIPOPROTEIN METABOLISM; ATHEROSCLEROSIS; INFLAMMATION; LIGHT; MICE; MECHANISMS; DISEASE; ALPHA; TNF	2007	APR 13	SCIENCE	316	5822	285	288	118	10.1126/science.1137221	17431181	Article
Dunn, SE; Ousman, SS; Sobel, RA; Zuniga, L; Baranzini, SE; Youssef, S; Crowell, A; Loh, J; Oksenberg, J; Steinman, L	Steinman, L	Peroxisome proliferator-activated receptor (PPAR)alpha expression in T cells mediates gender differences in development of T cell-mediated autoimmunity	CENTRAL-NERVOUS-SYSTEM; NF-KAPPA-B; MULTIPLE-SCLEROSIS; PPAR-ALPHA; KINASE ACTIVATION; GAMMA-INTERFERON; LIPID-METABOLISM; IMMUNE-RESPONSE; SEX-DIFFERENCES; MAP KINASES	2007	FEB 19	JOURNAL OF EXPERIMENTAL MEDICINE	204	2	321	330	137	10.1084/jem.20061839	17261635	Article
Brumeanu, TD; Preda-Pais, A; Stoica, C; Bona, C; Casares, S	Brumeanu, TD	Differential partitioning and trafficking of GM gangliosides and cholesterol-rich lipid rafts in thymic and splenic CD4 T cells	PLASMA-MEMBRANE; ENDOPLASMIC-RETICULUM; FUNCTIONAL RAFTS; BREFELDIN-A; SPHINGOMYELIN; METABOLISM; TRANSPORT; FILIPIN; TOLERANCE; CERAMIDE	2007	JAN	MOLECULAR IMMUNOLOGY	44	4	530	540	12	10.1016/j.molimm.2006.02.008	16597465	Article
Sugita, M; Barral, DC; Brenner, MB	Sugita, M	Pathways of CD1 and lipid antigen delivery, trafficking, processing, loading, and presentation	MHC CLASS-II; MAJOR HISTOCOMPATIBILITY COMPLEX; TRIGLYCERIDE TRANSFER PROTEIN; CYTOPLASMIC TAIL; DENDRITIC CELLS; INTRACELLULAR TRAFFICKING; MANNOSE RECEPTOR; MOLECULES; MEMBRANE; AP-3	2007		T CELL ACTIVATION BY CD1 AND LIPID ANTIGENS	314		143	164	10		17593660	Review
Rolph, MS; Young, TR; Shum, BOV; Gorgun, CZ; Schmitz-Peiffer, C; Ramshaw, IA; Hotamisligil, GS; Mackay, CR	Rolph, MS	Regulation of dendritic cell function and T cell priming by the fatty acid-bindilng protein aP2	NF-KAPPA-B; PROLIFERATOR-ACTIVATED RECEPTORS; HUMAN THP-1 MACROPHAGES; INFLAMMATORY RESPONSES; METABOLIC-RESPONSES; IL-12 PRODUCTION; EXPRESSION; KINASE; IMMUNE; GAMMA	2006	DEC 1	JOURNAL OF IMMUNOLOGY	177	11	7794	7801	64	10.4049/jimmunol.177.11.7794	17114450	Article
Zhou, DP	Zhou, DP	The immunological function of iGb3	KILLER-T-CELLS; NKT CELLS; ANTIGEN PRESENTATION; DENDRITIC CELLS; INNATE IMMUNITY; LIPID ANTIGEN; PHASE-I; RECOGNITION; PATHWAYS; LYMPHOCYTE	2006	AUG	CURRENT PROTEIN & PEPTIDE SCIENCE	7	4	325	333	25	10.2174/138920306778018007	16918447	Review
Major, AS; Joyce, S; Van Kaer, L	Major, AS	Lipid metabolism, atherogenesis and CD1-restricted antigen presentation	T-CELL-ACTIVATION; NKT CELLS; APOLIPOPROTEIN-E; ENDOPLASMIC-RETICULUM; PROTEIN INTERACTIONS; ATHEROSCLEROSIS; INNATE; MICE; RECOGNITION; CD1D	2006	JUN	TRENDS IN MOLECULAR MEDICINE	12	6	270	278	30	10.1016/j.molmed.2006.04.004	16651026	Review
Blank, N; Schiller, M; Gabler, C; Kalden, JR; Lorenz, HM	Blank, N	Inhibition of sphingolipid synthesis impairs cellular activation, cytokine production and proliferation in human lymphocytes	SERINE PALMITOYLTRANSFERASE; GLUCOSYLCERAMIDE SYNTHASE; SIGNAL-TRANSDUCTION; LIPID RAFTS; CELLS; MEMBRANES; SPHINGOSINE; BIOSYNTHESIS; METABOLISM; MODULATION	2005	DEC 19	BIOCHEMICAL PHARMACOLOGY	71	1-2	126	135	17	10.1016/j.bcp.2005.10.004	16263092	Article
Champagne, E; Martinez, LO; Vantourout, P; Collet, X; Barbaras, R	Champagne, E	Role of apolipoproteins in gamma delta and NKT cell-mediated innate immunity	GAMMA/DELTA-T-CELLS; E-DEFICIENT MICE; CHOLESTEROL TRANSPORT PROTEIN; A-I RECEPTOR; INTRAEPITHELIAL LYMPHOCYTES; RHEUMATOID-ARTHRITIS; ANTIGEN RECOGNITION; MYCOBACTERIUM-TUBERCULOSIS; INFLAMMATORY RESPONSE; NONPEPTIDE ANTIGENS	2005	DEC	IMMUNOLOGIC RESEARCH	33	3	241	255	11	10.1385/IR:33:3:241	16462001	Review
Larbi, A; Grenier, A; Frisch, F; Douziech, N; Fortin, C; Carpentier, AC; Fulop, T	Carpentier, AC	Acute in vivo elevation of intravascular triacylglycerol lipolysis impairs peripheral T cell activation in humans	SIGNAL-TRANSDUCTION; LIPID RAFTS; FATTY-ACIDS; MEMBRANE RAFTS; RECEPTOR; PROTEINS; ANTIGEN; TCR; MECHANISM; APOPTOSIS	2005	NOV	AMERICAN JOURNAL OF CLINICAL NUTRITION	82	5	949	956	32	10.1093/ajcn/82.5.949	16280424	Article
van den Elzen, P; Garg, S; Leon, L; Brigl, M; Leadbetter, EA; Gumperz, JE; Dascher, CC; Cheng, TY; Sacks, FM; Illarionov, PA; Besra, GS; Kent, SC; Moody, DB; Brenner, MB	Brenner, MB	Apolipoprotein-mediated pathways of lipid antigen presentation	TRANSPORT PROTEIN; GENE-EXPRESSION; DENDRITIC CELLS; LYMPHOCYTES-T; NKT CELLS; RECEPTOR; LIPOPROTEINS; ATHEROSCLEROSIS; MACROPHAGES; METABOLISM	2005	OCT 6	NATURE	437	7060	906	910	284	10.1038/nature04001	16208376	Article
Krogsgaard, M; Davis, MM	Davis, MM	How T cells 'see' antigen	PEPTIDE-MHC COMPLEXES; CLASS-II; STRUCTURAL BASIS; IMMUNOLOGICAL SYNAPSE; RECEPTOR RECOGNITION; CRYSTAL-STRUCTURE; CD3-EPSILON-GAMMA HETERODIMER; LIGAND RECOGNITION; NEGATIVE SELECTION; TCR BINDING	2005	MAR	NATURE IMMUNOLOGY	6	3	239	245	172	10.1038/ni1173	15716973	Review
Collison, LW; Collison, RE; Murphy, EJ; Jolly, CA	Jolly, CA	Dietary n-3 polyunsaturated fatty acids increase T-lymphocyte phospholipid mass and acyl-CoA binding protein expression	MITOCHONDRIAL GLYCEROL-3-PHOSPHATE ACYLTRANSFERASE; EICOSAPENTAENOIC ACID; IMMUNE TISSUES; RAT; LIVER; PROLIFERATION; METABOLISM; MODULATION; EXTRACTION; NUTRITION	2005	JAN	LIPIDS	40	1	81	87	9	10.1007/s11745-005-1362-8	15825833	Article
Scotet, E; Martinez, LO; Grant, E; Barbaras, R; Jeno, P; Guiraud, M; Monsarrat, B; Saulquin, X; Maillet, S; Esteve, JP; Lopez, F; Perret, B; Collet, X; Bonneville, M; Champagne, E	Bonneville, M	Tumor recognition following V gamma 9V delta 2 T cell receptor interactions with a surface F1-ATPase-related structure and apolipoprotein A-I	NONPEPTIDIC MYCOBACTERIAL LIGANDS; KILLER INHIBITORY RECEPTORS; ATP SYNTHASE; ANTIGEN RECOGNITION; INNATE IMMUNITY; LYMPHOMA; PURIFICATION; REQUIREMENTS; CYTOTOXICITY; LYMPHOCYTES	2005	JAN	IMMUNITY	22	1	71	80	252	10.1016/j.immuni.2004.11.012	15664160	Article
Stentz, FB; Kitabchi, AE	Stentz, FB	Activated T lymphocytes in type 2 diabetes: Implications from in vitro studies	INSULIN-DEGRADING ENZYME; GROWTH-FACTOR-I; PYRUVATE-DEHYDROGENASE; CELL SUBSETS; RECEPTORS; DEHYDROEPIANDROSTERONE; DEGRADATION; GLUCOSE; BINDING; STIMULATION	2003	AUG	CURRENT DRUG TARGETS	4	6	493	503	77	10.2174/1389450033490966	12866664	Review
Yaqoob, P	Yaqoob, P	Lipids and the immune response: from molecular mechanisms to clinical applications	POLYUNSATURATED FATTY-ACIDS; CONJUGATED LINOLEIC-ACID; PROLIFERATOR-ACTIVATED RECEPTORS; TUMOR-NECROSIS-FACTOR; DIETARY FISH-OIL; LONG-CHAIN N-3; MACROPHAGE-GENE-EXPRESSION; FORMULA-FED INFANTS; PPAR-GAMMA; EICOSAPENTAENOIC ACID	2003	MAR	CURRENT OPINION IN CLINICAL NUTRITION AND METABOLIC CARE	6	2	133	150	66	10.1097/00075197-200303000-00002	12589183	Review
Freeburn, RW; Wright, KL; Burgess, SJ; Astoul, E; Cantrell, DA; Ward, SG	Ward, SG	Evidence that SHIP-1 contributes to phosphatidylinositol 3,4,5-trisphosphate metabolism in T lymphocytes and can regulate novel phosphoinositide 3-kinase effectors	INOSITOL POLYPHOSPHATE 5-PHOSPHATASE; PLECKSTRIN-HOMOLOGY-DOMAIN; TUMOR-SUPPRESSOR GENE; PROTEIN-KINASE-B; TARGETED DISRUPTION; NEGATIVE REGULATOR; MULTIPLE FORMS; PTEN; IDENTIFICATION; PHOSPHATASE	2002	NOV 15	JOURNAL OF IMMUNOLOGY	169	10	5441	5450	99	10.4049/jimmunol.169.10.5441	12421919	Article
Daynes, RA; Jones, DC	Daynes, RA	Emerging roles of PPARs in inflammation and immunity	PROLIFERATOR-ACTIVATED RECEPTOR; NF-KAPPA-B; 11-BETA-HYDROXYSTEROID DEHYDROGENASE TYPE-1; MEDIATED TRANSCRIPTIONAL REGULATION; HUMAN T-LYMPHOCYTES; GENE-EXPRESSION; GAMMA AGONISTS; FATTY-ACIDS; 15-DEOXY-DELTA(12,14)-PROSTAGLANDIN J(2); DEHYDROEPIANDROSTERONE DHEA	2002	OCT	NATURE REVIEWS IMMUNOLOGY	2	10	748	759	743	10.1038/nri912	12360213	Review
Kwak, BR; Mulhaupt, F; Mach, F		The role of PPAR gamma ligands as regulators of the immune response	ACTIVATED RECEPTOR-GAMMA; SMOOTH-MUSCLE-CELLS; HUMAN T-LYMPHOCYTES; CLASS-II DEFICIENCY; MACROPHAGE-GENE-EXPRESSION; LIPID-METABOLISM; 15-DEOXY-DELTA(12,14)-PROSTAGLANDIN J(2); NUCLEAR RECEPTORS; PEROXISOME; ATHEROSCLEROSIS	2002	JUL-AUG	DRUG NEWS & PERSPECTIVES	15	6	325	332	6	10.1358/dnp.2002.15.6.701652	12677228	Review
Jones, DR; D'Santos, CS; Merida, I; Divecha, N	Jones, DR	T lymphocyte nuclear diacylglycerol is derived from both de novo synthesis and phosphoinositide hydrolysis	PHOSPHATIDYLINOSITOL TRANSFER PROTEINS; SIGNAL-TRANSDUCTION; KINASE INHIBITOR; ACTIVATION; TRANSLOCATION; PROLIFERATION; METABOLISM; APOPTOSIS; INCREASE; CELLS	2002	FEB	INTERNATIONAL JOURNAL OF BIOCHEMISTRY & CELL BIOLOGY	34	2	158	168	8	10.1016/S1357-2725(01)00108-X	11809418	Article
Harris, SG; Phipps, RP	Phipps, RP	Prostaglandin D-2, its metabolite 15-d-PGJ(2), and peroxisome proliferator activated receptor-gamma agonists induce apoptosis in transformed, but not normal, human T lineage cells	PPAR-GAMMA; 15-DEOXY-DELTA(12,14)-PROSTAGLANDIN J(2); GROWTH-INHIBITION; CANCER-CELLS; PHOSPHORYLATION; DIFFERENTIATION; ADIPOGENESIS; EXPRESSION; RESPONSES; MECHANISM	2002	JAN	IMMUNOLOGY	105	1	23	34	53	10.1046/j.0019-2805.2001.01340.x	11849312	Article
Fahrer, AM; Konigshofer, Y; Kerr, EM; Ghandour, G; Mack, DH; Davis, MM; Chien, YH	Chien, YH	Attributes of gamma delta intraepithelial lymphocytes as suggested by their transcriptional profile	T-CELLS; KAPPA-B; RECOGNITION; EXPRESSION; GAMMA/DELTA; EPITHELIUM; ACTIVATION; MODULATION; PROTECTION; RECEPTORS	2001	AUG 28	PROCEEDINGS OF THE NATIONAL ACADEMY OF SCIENCES OF THE UNITED STATES OF AMERICA	98	18	10261	10266	132	10.1073/pnas.171320798	11526237	Article
Zaru, R; Berrie, CP; Lurisci, C; Corda, D; Valitutti, S	Valitutti, S	CD28 co-stimulates TCR/CD3-induced phosphoinositide turnover in human T lymphocytes	MEDIATED SIGNAL-TRANSDUCTION; CELL ACTIVATION; PHOSPHATIDYLINOSITOL 4,5-BISPHOSPHATE; ANTIGENIC-STIMULATION; PHOSPHOLIPASE-C; RECEPTOR; KINASE; COSTIMULATION; CYTOSKELETON; INHIBITOR	2001	AUG	EUROPEAN JOURNAL OF IMMUNOLOGY	31	8	2438	2447	18	10.1002/1521-4141(200108)31:8<2438::AID-IMMU2438>3.0.CO;2-P	11500828	Article
Reardon, CA; Blachowicz, L; White, T; Cabana, V; Wang, YG; Lukens, J; Bluestone, J; Getz, GS	Reardon, CA	Effect of immune deficiency on lipoproteins and atherosclerosis in male apolipoprotein E-deficient mice	E KNOCKOUT MICE; APO-E; REDUCES ATHEROSCLEROSIS; ATHEROGENIC DIET; HIGH TITERS; /-MICE; LESIONS; LYMPHOCYTE; INDUCTION; CYTOKINES	2001	JUN	ARTERIOSCLEROSIS THROMBOSIS AND VASCULAR BIOLOGY	21	6	1011	1016	154	10.1161/01.ATV.21.6.1011	11397712	Article
Ward, SG; Cantrell, DA	Cantrell, DA	Phosphoinositide 3-kinases in T lymphocyte activation	PROTEIN-KINASE-B; P70 S6 KINASE; PHOSPHATIDYLINOSITOL 3-KINASE; CELL ACTIVATION; TUMOR-SUPPRESSOR; PLASMA-MEMBRANE; INTERLEUKIN-2 RECEPTOR; 5-PHOSPHATASE SHIP; IN-VITRO; PTEN	2001	JUN	CURRENT OPINION IN IMMUNOLOGY	13	3	332	338	83	10.1016/S0952-7915(00)00223-5	11406365	Review
Harris, SG; Phipps, RP	Phipps, RP	The nuclear receptor PPAR gamma is expressed by mouse T lymphocytes and PPAR gamma agonists induce apoptosis	PROLIFERATOR-ACTIVATED RECEPTOR; ADIPOCYTE DIFFERENTIATION; STROMAL CELLS; LIGANDS; CYCLOOXYGENASE; ADIPOGENESIS; INHIBITION; GROWTH; TISSUE; IGE	2001	APR	EUROPEAN JOURNAL OF IMMUNOLOGY	31	4	1098	1105	171	10.1002/1521-4141(200104)31:4<1098::AID-IMMU1098>3.0.CO;2-I	11298334	Article
Di Vito, M; Lenti, L; Knijn, A; Iorio, E; D'Agostino, F; Molinari, A; Calcabrini, A; Stringaro, A; Meschini, S; Arancia, G; Bozzi, A; Strom, R; Podo, F	Podo, F	H-1 NMR-visible mobile lipid domains correlate with cytoplasmic lipid bodies in apoptotic T-lymphoblastoid cells	TUMOR-NECROSIS-FACTOR; LYMPHOCYTES RELATIONSHIP; THYMOCYTE APOPTOSIS; DEATH; ACTIVATION; MRS; DEXAMETHASONE; ADRIAMYCIN; MECHANISMS; GENERATION	2001	JAN 15	BIOCHIMICA ET BIOPHYSICA ACTA-MOLECULAR AND CELL BIOLOGY OF LIPIDS	1530	1	47	66	51	10.1016/S1388-1981(00)00165-7	11341958	Article
Nishiyama, A; Cavaglieri, CR; Curi, R; Calder, PC	Calder, PC	Arachidonic acid-containing phosphatidylcholine inhibits lymphocyte proliferation and decreases interleukin-2 and interferon-gamma production from concanavalin A-stimulated rat lymphocytes	UNSATURATED FATTY-ACIDS; PROTEIN-KINASE-C; T ACTIVATION; PHOSPHOLIPID-METABOLISM; DIACYLGLYCEROL; CALCIUM; PATHWAYS; RECEPTOR; LECTINS; CELLS	2000	AUG 24	BIOCHIMICA ET BIOPHYSICA ACTA-MOLECULAR AND CELL BIOLOGY OF LIPIDS	1487	1	50	60	22	10.1016/S1388-1981(00)00082-2	11004609	Article
Stulnig, TM; Berger, M; Roden, M; Stingl, H; Raederstorff, D; Waldhausl, W	Stulnig, TM	Elevated serum free fatty acid concentrations inhibit T lymphocyte signaling	INSULIN-RESISTANCE; CELLS; ALBUMIN; TRANSDUCTION; METABOLISM; RECEPTOR; BINDING; PLASMA; MECHANISMS; RESPONSES	2000	MAY	FASEB JOURNAL	14	7	939	947	43	10.1096/fasebj.14.7.939	10783148	Article
Moody, DB; Ulrichs, T; Muhlecker, W; Young, DC; Gurcha, SS; Grant, E; Rosat, JP; Brenner, MB; Costello, CE; Besra, GS; Porcelli, SA	Moody, DB	CD1c-mediated T-cell recognition of isoprenoid glycolipids in Mycobacterium tuberculosis infection	LIPOGLYCAN ANTIGENS; BIOSYNTHESIS; DOLICHOL; CD1; LIPOARABINOMANNAN; IDENTIFICATION; REQUIREMENTS; LYMPHOCYTES; METABOLISM; RESTRICTS	2000	APR 20	NATURE	404	6780	884	888	368	10.1038/35009119	10786796	Article
Laskowitz, DT; Lee, DM; Schmechel, D; Staats, HF	Laskowitz, DT	Altered immune responses in apolipoprotein E-deficient mice	ALZHEIMERS-DISEASE; IMMUNOREGULATORY LIPOPROTEIN; TYPE-4 ALLELE; MESSENGER-RNA; LDL-IN; CELLS; ATHEROSCLEROSIS; ACTIVATION; EXPRESSION; LESIONS	2000	APR	JOURNAL OF LIPID RESEARCH	41	4	613	620	122		10744782	Article
Clark, RB; Bishop-Bailey, D; Estrada-Hernandez, T; Hla, T; Puddington, L; Padula, SJ	Clark, RB	The nuclear receptor PPAR gamma and immunoregulation: PPAR gamma mediates inhibition of helper T cell responses	ANTIDIABETIC THIAZOLIDINEDIONE; ADIPOCYTE DIFFERENTIATION; OXIDIZED LDL; PROLIFERATOR; ALPHA; EXPRESSION; ACTIVATION; PROMOTES; LIGAND; MICE	2000	FEB 1	JOURNAL OF IMMUNOLOGY	164	3	1364	1371	421	10.4049/jimmunol.164.3.1364	10640751	Article
Kalinich, JF; Ramakrishnan, R; McClain, DE; Ramakrishnan, N	Kalinich, JF	4-hydroxynonenal, an end-product of lipid peroxidation, induces apoptosis in human leukemic T- and B-cell lines	GLUTATHIONE-S-TRANSFERASE; C-MYC EXPRESSION; HL-60 CELLS; IONIZING-RADIATION; PHOSPHOLIPASE-C; RAT NEUTROPHILS; INHIBITION; METABOLISM; ALDEHYDES; MACROPHAGES	2000		FREE RADICAL RESEARCH	33	4	349	358	22	10.1080/10715760000300891	11022844	Article
Matsumoto, T; Saito, E; Watanabe, H; Fujioka, T; Yamada, T; Takahashi, Y; Ueno, T; Tochihara, T; Kanmatsuse, K	Matsumoto, T	Influence of FK506 on experimental atherosclerosis in cholesterol-fed rabbits	SMOOTH-MUSCLE CELLS; CYCLOSPORINE-A; CARDIAC TRANSPLANTATION; VASCULAR-RESPONSE; GAMMA-INTERFERON; LIPID-METABOLISM; LYMPHOCYTES-T; FK-506; PROLIFERATION; EXPRESSION	1998	JUL	ATHEROSCLEROSIS	139	1	95	106	21	10.1016/S0021-9150(98)00066-5	9699896	Article
Miscia, S; Di Baldassarre, A; Cataldi, A; Rana, RA; Di Valerio, V; Sabatino, G	Miscia, S	Novel evidence of expression and activity of ecto-phospholipase C gamma 1 in human T lymphocytes	INOSITOL PHOSPHATES; GROWTH-FACTOR; CELL-GROWTH; PHOSPHATIDYLINOSITOL; SURFACE; PHOSPHORYLATION; HYDROLYSIS; MEMBRANES	1998	MAY 15	BLOOD	91	10	3833	3840	2	10.1182/blood.V91.10.3833.3833_3833_3840	9573021	Article
Guse, AH	Guse, AH	Ca2+ signaling in T-lymphocytes	CYCLIC-ADP-RIBOSE; INOSITOL 1,4,5-TRISPHOSPHATE RECEPTOR; CELL ANTIGEN RECEPTOR; CAPACITATIVE CALCIUM-ENTRY; PERFORMANCE LIQUID-CHROMATOGRAPHY; ATPASE INHIBITOR THAPSIGARGIN; FREE CYTOPLASMIC CALCIUM; XENOPUS-LAEVIS OOCYTES; CYTOSOLIC-FREE CALCIUM; CO-CROSS-LINKING	1998		CRITICAL REVIEWS IN IMMUNOLOGY	18	5	419	448	59	10.1615/CritRevImmunol.v18.i5.20	9784968	Review
Martinova, EA	Martinova, EA	Influence of sphingolipids on T lymphocyte activation	PROGRAMMED CELL-DEATH; NECROSIS-FACTOR-ALPHA; SPHINGOSINE 1-PHOSPHATE; DIFFERENTIAL REGULATION; RETINOBLASTOMA-PROTEIN; PHOSPHOLIPASE-D; SPHINGOMYELIN CYCLE; DEPENDENT PATHWAY; ANCHORED PROTEINS; INDUCED APOPTOSIS	1998	JAN	BIOCHEMISTRY-MOSCOW	63	1	102	110	30		9526101	Review
Kerkhoff, C; Gehring, L; Habben, K; Resch, K; Kaever, V	Kerkhoff, C	The mitogen-induced lysophospholipid:acyl-CoA acyltransferase (LAT) expression in human T-lymphocytes is diminished by hydrocortisone	UNSATURATED FATTY-ACIDS; TRANSCRIPTIONAL ACTIVATION; ANTIGLUCOCORTICOID RU486; GLUCOCORTICOID RECEPTOR; PHOSPHOLIPID METABOLISM; STIMULATED LYMPHOCYTES; PLASMA-MEMBRANES; IMMUNOSUPPRESSION; INDUCTION; BINDING	1997	AUG 28	BIOCHEMICAL AND BIOPHYSICAL RESEARCH COMMUNICATIONS	237	3	632	638	8	10.1006/bbrc.1997.7201	9299417	Article
Veale, MF; Dingley, AJ; King, GF; King, NJC		H-1-NMR visible neutral lipids in activated T lymphocytes: Relationship to phosphatidylcholine cycling	NUCLEAR-MAGNETIC-RESONANCE; PLASMA-MEMBRANE TRIGLYCERIDE; PROTEIN-KINASE-C; SIGNAL-TRANSDUCTION; TRANSFORMED-CELLS; NMR-SPECTRA; FATTY-ACIDS; PHOSPHOLIPIDS; METABOLISM; P-31	1996	OCT 18	BIOCHIMICA ET BIOPHYSICA ACTA-LIPIDS AND LIPID METABOLISM	1303	3	215	221	20	10.1016/0005-2760(96)00104-X	8908156	Article
STULNIG, TM; BUHLER, E; BOCK, G; KIRCHEBNER, C; SCHONITZER, D; WICK, G		ALTERED SWITCH IN LIPID-COMPOSITION DURING T-CELL BLAST-TRANSFORMATION IN THE HEALTHY ELDERLY	FATTY-ACID COMPOSITION; HUMAN-LYMPHOCYTES; DENSITY-LIPOPROTEIN; SENIEUR PROTOCOL; MITOGENIC STIMULATION; ADMISSION CRITERIA; MEMBRANE FLUIDITY; STEROL-METABOLISM; ACTIVATION; INHIBITION	1995	NOV	JOURNALS OF GERONTOLOGY SERIES A-BIOLOGICAL SCIENCES AND MEDICAL SCIENCES	50	6	B383	B390	15	10.1093/gerona/50A.6.B383	7583795	Article
WARD, SG; LAMPE, D; LIU, CS; POTTER, BVL; WESTWICK, J	WARD, SG	CALCIUM-RELEASE ACTIVITY AND METABOLISM OF INOSITOL 1,4,5-TRISPHOSPHATE IN T-CELLS - MODULATION BY NOVEL INOSITOL 1,4,S-TRISPHOSPHATE 5-PHOSPHATASE INHIBITORS	HUMAN LYMPHOCYTES-T; RECEPTOR COMPLEX; PLASMA-MEMBRANE; TRISPHOSPHATE; 1,3,4,5-TETRAKISPHOSPHATE; PURIFICATION; MOBILIZATION; ACTIVATION; STORES; POTENT	1994	JUN 1	EUROPEAN JOURNAL OF BIOCHEMISTRY	222	2	515	523	6	10.1111/j.1432-1033.1994.tb18893.x	8020489	Article
KHAN, MA; JEREMY, JY; HALLINAN, T; TATESON, JE; HOFFBRAND, AV; WICKREMASINGHE, RG		ANTIOXIDANTS IMPAIR THE COUPLING OF CELL-SURFACE LIGAND RECEPTORS TO THE INOSITOL LIPID SIGNALING PATHWAY IN HUMAN T-LYMPHOCYTES BUT NOT IN JURKAT T-LYMPHOBLASTIC LEUKEMIA-CELLS - EVIDENCE THAT LEUKOTRIENES ARE NOT INVOLVED IN THE COUPLING MECHANISM	ARACHIDONIC-ACID METABOLISM; GRANULOCYTIC DIFFERENTIATION; PHOSPHOLIPASE-C; 2ND MESSENGERS; ACTIVATION; PHYTOHEMAGGLUTININ; INTERLEUKIN-2; TRANSDUCTION; STIMULATION; PROLIFERATION	1993	AUG 18	BIOCHIMICA ET BIOPHYSICA ACTA	1178	2	215	220	3	10.1016/0167-4889(93)90012-E	8394139	Article
CURI, R; BOND, JA; CALDER, PC; NEWSHOLME, EA	CURI, R	PROPIONATE REGULATES LYMPHOCYTE-PROLIFERATION AND METABOLISM	RAT MESENTERIC LYMPHOCYTES; CHAIN FATTY-ACIDS; GLUTAMINE; MITOCHONDRIA; INHIBITION; PYRUVATE; CARNITINE; INTESTINE; NODES; CYCLE	1993	MAY	GENERAL PHARMACOLOGY	24	3	591	597	35	10.1016/0306-3623(93)90216-K	8365638	Article
EGAMI, MI; GUIMARAES, ARP; CURI, CMPON; CURI, R		EFFECT OF FATTY ACID-RICH DIETS ON THYMOCYTE PROLIFERATION AND THYMUS INVOLUTION DURING GROWING	MESENTERIC LYMPH-NODES; HUMAN-LYMPHOCYTES; ARACHIDONIC-ACID; IMMUNE TISSUES; METABOLISM; LIPIDS; MITOGENESIS; PATHWAY; SPLEEN; SYSTEM	1993	MAR	PHYSIOLOGY & BEHAVIOR	53	3	531	534	20	10.1016/0031-9384(93)90149-A	8451319	Article
XU, QB; BUHLER, E; STEINMETZ, A; SCHONITZER, D; BOCK, G; JURGENS, G; WICK, G	XU, QB	A HIGH-DENSITY-LIPOPROTEIN RECEPTOR APPEARS TO MEDIATE THE TRANSFER OF ESSENTIAL FATTY-ACIDS FROM HIGH-DENSITY-LIPOPROTEIN TO LYMPHOCYTES	PERIPHERAL-BLOOD LYMPHOCYTES; LYMPHOBLASTOID-CELLS; ENDOTHELIAL-CELLS; CHOLESTERYL ESTER; LIPID-METABOLISM; PROLIFERATION; MACROPHAGES; BINDING; RAT; SPHINGOMYELIN	1992	OCT 15	BIOCHEMICAL JOURNAL	287		395	401	12	10.1042/bj2870395	1332672	Article
ANEL, A; NAVAL, J; DESPORTES, P; GONZALEZ, B; URIEL, J; PINEIRO, A		INCREASED CYTOTOXICITY OF POLYUNSATURATED FATTY-ACIDS ON HUMAN TUMORAL B-CELL AND T-CELL LINES COMPARED WITH NORMAL LYMPHOCYTES	LIPID-PEROXIDATION; ARACHIDONIC-ACID; GLUTATHIONE TRANSFERASES; MAMMARY TUMORIGENESIS; EICOSAPENTAENOIC ACID; CYTO-TOXICITY; DIETARY-FAT; METABOLISM; LYMPHOMA; CANCER	1992	JUL	LEUKEMIA	6	7	680	688	41		1320713	Article
XU, QB; JURGENS, G; HUBER, LA; BOCK, G; WOLF, H; WICK, G	XU, QB	LIPID UTILIZATION BY HUMAN-LYMPHOCYTES IS CORRELATED WITH HIGH-DENSITY-LIPOPROTEIN BINDING-SITE ACTIVITY	PERIPHERAL-BLOOD LYMPHOCYTES; SMOOTH-MUSCLE CELLS; RECEPTOR ACTIVITY; CULTURED FIBROBLASTS; CHOLESTERYL ESTERS; ENDOTHELIAL-CELLS; FATTY-ACIDS; MACROPHAGES; PROLIFERATION; METABOLISM	1992	JUL 1	BIOCHEMICAL JOURNAL	285		105	112	13	10.1042/bj2850105	1637288	Article
RANA, R; DIPIETRO, R; ANTONUCCI, A; CATALDI, A; MISCIA, S; VITALE, M; COCCO, L		AGE-RELATED EVENTS IN ACTIVE T-SUBPOPULATION - CHANGES IN POLYPHOSPHOINOSITIDE METABOLISM DURING MITOGENIC ACTIVATION	INDUCED PHOSPHORYLATION; LYMPHOCYTES-T; CELLS; PROTEINS	1992	JUN	MECHANISMS OF AGEING AND DEVELOPMENT	64	1-2	61	67	7	10.1016/0047-6374(92)90096-V	1321313	Article
MELNIK, B; PLEWIG, G	MELNIK, B	ARE DISTURBANCES OF OMEGA-6-FATTY ACID METABOLISM INVOLVED IN THE PATHOGENESIS OF ATOPIC-DERMATITIS	ESSENTIAL FATTY-ACIDS; IGE PRODUCTION INVITRO; HUMAN T-CELLS; ARACHIDONIC-ACID; PROSTAGLANDIN-E; MONONUCLEAR-CELLS; HUMAN-LYMPHOCYTES; CYCLIC-AMP; INTERLEUKIN-2 PRODUCTION; SUPPRESSOR ACTIVITY	1992		ACTA DERMATO-VENEREOLOGICA			77	85	22		1476044	Article
MICHELL, RH; CONROY, LA; FINNEY, M; FRENCH, PJ; BUNCE, CM; ANDERSON, K; BAXTER, MA; BROWN, G; GORDON, J; JENKINSON, EJ; LORD, JM; KIRK, CJ; OWEN, JJT	MICHELL, RH	INOSITOL LIPIDS AND PHOSPHATES IN THE PROLIFERATION AND DIFFERENTIATION OF LYMPHOCYTES AND MYELOID CELLS	CD3/T-CELL RECEPTOR COMPLEX; IMMATURE THYMOCYTES; T-CELLS; ACTIVATION; STIMULATION; METABOLISM; APOPTOSIS; DEATH	1992		CIBA FOUNDATION SYMPOSIA	164		2	16	1			Article
TWISK, AJT; DETERING, F; KRAAL, G	TWISK, AJT	THE FATTY-ACID COMPOSITION OF THE LYMPHOCYTE CELL-MEMBRANE - INFLUENCE ON INTERACTIONS WITH HIGH ENDOTHELIUM AND THE EXPRESSION OF HOMING RECEPTORS	PHOSPHOLIPID-METABOLISM; STIMULATED LYMPHOCYTES; IMMUNE-RESPONSES; MIGRATION; INHIBITION; PROLIFERATION; ANTIBODY; DETERMINANTS; RECOGNITION; SPECIFICITY	1991	NOV	IMMUNOBIOLOGY	183	5	386	395	9	10.1016/S0171-2985(11)80523-1	1786987	Article
WICK, G; HUBER, LA; XU, QB; JAROSCH, E; SCHONITZER, D; JURGENS, G	WICK, G	THE DECLINE OF THE IMMUNE-RESPONSE DURING AGING - THE ROLE OF AN ALTERED LIPID-METABOLISM	LOW-DENSITY LIPOPROTEIN; HOMOZYGOUS FAMILIAL HYPERCHOLESTEROLEMIA; PERIPHERAL-BLOOD LYMPHOCYTES; MEMBRANE FLUIDITY; SERUM-CHOLESTEROL; HUMAN FIBROBLASTS; PLASMA-MEMBRANE; BINDING-SITES; T-CELLS; RECEPTOR	1991	JUL 1	ANNALS OF THE NEW YORK ACADEMY OF SCIENCES	621		277	290	6			Article
STEPHEN, FD; YOKOTA, SJ; REPASKY, EA		THE EFFECT OF FREE FATTY-ACIDS ON SPECTRIN ORGANIZATION IN LYMPHOCYTES	PROTEIN-KINASE-C; IMMUNE-RESPONSE; LEUKEMIC SERUM; LINOLEIC-ACID; INHIBITION; TRANSFORMATION; ACTIVATION; TUMOR; METABOLISM; SURVIVAL	1990	DEC	CELL BIOPHYSICS	17	3	269	282	3	10.1007/BF02990722	1714352	Article
COCKCROFT, S; LAMB, JR; ZANDERS, ED		INOSITOL LIPID-METABOLISM IN HUMAN LYMPHOCYTES-T ACTIVATED VIA THE T3 COMPLEX		1987	FEB	IMMUNOLOGY	60	2	209	212	20		2950051	Article
GOPPELT, M; KOHLER, L; RESCH, K	GOPPELT, M	FUNCTIONAL-ROLE OF LIPID-METABOLISM IN ACTIVATED LYMPHOCYTES-T		1985		BIOCHIMICA ET BIOPHYSICA ACTA	833	3	463	472	32	10.1016/0005-2760(85)90104-3	3871635	Article
